# Supplementary material for: Ferroptosis-related long non-coding RNA signature predicts the prognosis of hepatocellular carcinoma: A Review
Source: Medicine (Baltimore). 2022 Nov 25;101(47):e31747. doi: 10.1097/MD.0000000000031747 (PMC9704963; doi:10.1097/MD.0000000000031747)
Supplement: Supplementary file 2 [file medi-101-e31747-s002.xls]

ID	TCGA-BD-A3EP-11A-12R-A22L-07	TCGA-G3-A3CH-11A-11R-A22L-07	TCGA-BC-A10X-11A-11R-A131-07	TCGA-DD-A1EH-11A-11R-A131-07	TCGA-DD-A11A-11A-11R-A131-07	TCGA-DD-A3A6-11A-11R-A22L-07	TCGA-DD-A1EB-11A-11R-A131-07	TCGA-BC-A110-11A-11R-A131-07	TCGA-BC-A216-11A-11R-A155-07	TCGA-FV-A3R2-11A-11R-A22L-07	TCGA-DD-A3A4-11A-11R-A22L-07	TCGA-BC-A10Y-11A-11R-A131-07	TCGA-BC-A10W-11A-11R-A131-07	TCGA-DD-A119-11A-11R-A131-07	TCGA-DD-A1EC-11A-11R-A131-07	TCGA-DD-A1EJ-11A-11R-A155-07	TCGA-BC-A10R-11A-11R-A131-07	TCGA-FV-A3I1-11A-11R-A22L-07	TCGA-BC-A10Q-11A-11R-A131-07	TCGA-FV-A23B-11A-11R-A16W-07	TCGA-BC-A10Z-11A-11R-A131-07	TCGA-DD-A1EG-11A-11R-A213-07	TCGA-DD-A11D-11A-12R-A131-07	TCGA-BC-A10T-11A-11R-A131-07	TCGA-ES-A2HT-11A-11R-A180-07	TCGA-EP-A3RK-11A-11R-A22L-07	TCGA-FV-A2QR-11A-11R-A213-07	TCGA-DD-A11C-11A-11R-A131-07	TCGA-DD-A39W-11A-11R-A213-07	TCGA-DD-A3A1-11A-11R-A213-07	TCGA-DD-A113-11A-12R-A131-07	TCGA-DD-A39X-11A-11R-A213-07	TCGA-DD-A3A5-11A-11R-A22L-07	TCGA-DD-A3A2-11A-11R-A213-07	TCGA-EP-A12J-11A-11R-A131-07	TCGA-BC-A10U-11A-11R-A131-07	TCGA-DD-A118-11A-11R-A131-07	TCGA-DD-A1EL-11A-11R-A155-07	TCGA-DD-A3A3-11A-11R-A22L-07	TCGA-DD-A116-11A-12R-A26B-07	TCGA-DD-A1EI-11A-11R-A131-07	TCGA-BD-A2L6-11A-21R-A213-07	TCGA-FV-A3I0-11A-11R-A22L-07	TCGA-DD-A1EE-11A-11R-A131-07	TCGA-DD-A3A8-11A-11R-A22L-07	TCGA-DD-A11B-11A-11R-A131-07	TCGA-DD-A114-11A-12R-A131-07	TCGA-DD-A39Z-11A-21R-A213-07	TCGA-EP-A26S-11A-12R-A16W-07
RPL8	176.3773	182.1563	148.3636	207.9713	157.4291	298.0047	146.0842	191.5844	156.1002	248.4283	348.5605	227.8408	254.6923	126.3541	119.4691	237.142	146.8642	181.5392	171.8502	218.5801	298.6368	228.6522	168.2378	182.931	229.216	203.0293	335.7288	166.26	196.3231	412.3752	161.6822	230.8647	164.9463	255.1345	178.2638	224.4268	214.4557	174.0183	376.0336	216.5559	186.4217	278.2167	179.4889	181.0914	200.0879	179.0463	135.6141	228.204	239.5524
IREB2	2.435715	2.656009	3.076917	1.791491	3.315992	0.8402689	3.719965	2.255073	2.243449	2.032702	3.194409	2.959786	1.999057	3.173129	3.554994	2.914207	2.860523	3.137866	2.457553	3.058352	1.992364	1.781149	2.748371	2.311134	2.56243	2.549342	2.864849	2.800492	2.688651	1.20348	2.095585	2.442484	2.015045	2.565038	3.809458	2.738239	3.016475	3.277119	1.772553	3.010228	3.075955	2.909705	1.884241	2.969457	1.381256	2.369611	3.486763	1.601229	2.566712
ATP5MC3	20.61796	23.7874	18.93916	21.67589	19.33356	17.71768	21.44162	24.66668	20.50955	26.44737	26.86655	20.45685	24.36295	17.37135	15.03166	26.44654	20.69138	15.68826	21.09212	24.76158	20.03457	23.02188	23.68485	19.50616	31.73863	21.75526	22.23009	19.54757	25.01104	26.44598	16.35554	25.73168	20.71504	21.07173	38.81581	24.63161	28.93796	33.19048	22.32608	35.03774	25.40695	20.23156	20.4765	20.63328	33.54725	24.41188	29.13402	19.70056	31.60547
CS	5.13578	4.112722	4.472779	4.012104	4.96885	2.374575	4.774967	4.791262	4.015295	5.185722	9.253355	6.651718	5.062752	5.897045	5.263859	5.143852	5.802062	4.974436	5.071974	7.195003	5.252657	3.774078	7.89508	4.836271	11.41689	3.814075	6.753743	6.629891	4.689317	3.86685	5.350076	4.252578	4.067877	3.982225	11.01336	4.27492	4.858758	5.342199	3.79025	4.933236	5.573987	6.699805	4.136264	5.51936	5.523168	5.236437	9.624497	3.537721	4.488621
EMC2	4.163296	4.013644	4.757986	3.921729	4.455835	2.15283	4.452602	4.929348	4.516348	4.451499	6.735378	4.971093	4.82548	3.753055	4.360634	6.133793	3.583749	4.157862	4.040137	5.031125	5.821922	3.77585	4.32448	3.743117	5.888578	3.355629	5.672269	4.19683	3.722108	3.894021	3.675778	4.652441	4.149367	4.394404	3.955605	3.685707	4.127764	4.626703	5.268042	4.220872	3.653256	5.265992	3.5114	4.02682	1.884448	2.873766	4.290461	3.376395	3.099015
ACSF2	6.138945	10.311	8.561935	9.123122	5.640254	6.676629	10.42178	8.871084	4.712571	5.037698	5.509332	6.706194	9.074679	6.712684	4.701821	7.158058	7.351507	8.939961	9.591141	9.994437	5.581656	7.7847	10.92136	3.049857	11.93718	8.103424	8.519399	10.33353	9.03537	9.121694	7.870657	7.61464	8.606491	5.3914	13.95155	6.259832	6.431529	10.32509	5.615422	8.856436	9.428678	5.809898	9.176726	5.991834	11.07604	6.335073	13.58826	6.360899	6.179703
NOX1	0.100393	0.09000942	0.08998055	0.2084697	0.1223356	0.2447953	0.1284664	0.1026619	1.045375	0.1373789	0.2228145	0.1359089	0.09990224	0.1182002	0.1615166	0.1148794	0.04218827	0.06094356	0.07743893	0.1375562	0.1839893	0.1034445	0.09192435	0.1119235	0.1149149	0.1092204	0.1359275	0.1073875	0.1374754	0.2387483	0.1163948	0.1530587	0.1484475	0.1953869	0.06758694	0.09607075	0.08571173	0.1478249	0.1322114	0.1146257	0.09503692	0.1485464	0.07921426	0.1726258	0.09715028	0.08881541	0.1500465	0.2294502	0.113005
CYBB	4.094754	4.927863	3.424245	2.309492	9.239696	0.06739296	5.736168	2.180301	4.255525	4.835254	9.830481	7.014395	3.419189	10.07016	7.875157	5.049268	8.208567	3.327845	1.275216	6.209963	2.104042	4.178375	6.72779	2.451541	5.066702	1.527955	8.467289	4.938513	2.125786	5.796527	1.720862	2.220325	0.469073	3.05831	5.101156	1.773509	4.472033	5.018971	6.86307	2.80447	4.91942	23.26889	0.7905763	8.75387	1.777567	2.094808	10.91373	0.6361015	3.1758
NOX3	0	0	0	0	0	0	0	0	0	0	0	0	0.008837721	0	0	0	0	0	0	0	0	0	0	0	0	0	0	0	0	0	0	0	0	0	0.01395098	0	0	0	0	0	0	0	0	0	0	0	0	0	0
NOX4	0.01735386	0.01244717	0.02488635	0.01621616	0.01384157	0.02256807	0.009690155	0.01216873	0.03000346	0.05066073	0.01192739	0.03264305	0.02072283	0.01153807	0.04568668	0.01657708	0.005000663	0.009481192	0.01927589	0.04928501	0.04110087	0.006130743	0.00635599	0.02500229	0.01324274	0.01208305	0.08771964	0.006364434	0.002479711	0.05714287	0.01034739	0.009407148	0.009723986	0.01266541	0.02336605	0.04270299	0.004444819	0.01268834	0.02742477	0.007508506	0.01623474	0.06162629	0.01792527	0.004475996	0.00671733	0.03684616	0.02593692	0.01442276	0.02578483
NOX5	0.001691138	0.001516225	0.002020984	0.001316891	0.007868374	0.00366544	0	0.002964613	0.00132902	0.006171126	0.002905818	0.001445942	0.005769843	0.001405485	0.002968119	0.002019301	0.002436579	0.003079815	0	0.001263904	0.002860921	0.00746803	0.001548482	0.001740342	0	0.00294374	0.009158893	0.01240431	0	0.007424782	0	0.001145911	0.001579341	0.004936991	0.002277028	0.009709972	0.006497231	0.003091204	0	0.003658529	0.001130057	0.005222171	0	0.006542804	0	0.004488334	0.001263779	0	0.003426461
DUOX1	0.05539959	0.0345528	0.04749485	0.03001024	0.02881769	0.05481697	0.09078563	0.04433606	0.03217957	0.06592124	0.03931803	0.04736729	0.04519875	0.04604194	0.0739808	0.03738903	0.05032088	0.08992453	0.05127949	0.08280788	0.09372025	0.0680747	0.03087691	0.03222387	0.08455092	0.05031301	0.1195788	0.05300217	0.05162677	0.0925319	0.07659707	0.03917075	0.06523395	0.05449589	0.03891789	0.09088191	0.03701587	0.07925012	0.03534605	0.04516045	0.03540973	0.1004118	0.02487989	0.0403818	0.05827192	0.1118724	0.03959986	0.06606097	0.03090849
DUOX2	0.4001785	0.03857939	0.08741856	0.008376866	0.09581281	0.03497431	0.01351537	0.020744	0.1842977	0.2826368	0.01478735	0.06806354	0.001835126	0.01788084	0.07363389	0.08991475	0.004649792	0.06856847	0.003982979	0.06110258	0.2948172	0.5776589	0.003940016	0.006642289	1.057325	0.05430367	0.09710097	0	0.02305723	0.01653041	1.642047	0.0116628	0.006027803	0.02983443	0.01448439	1.671213	0.0137765	0.005243585	0.00242862	0.01551483	0.02444055	0.08470774	0.005555851	0.1415059	0.07287012	0.2512463	0.03376389	0.05006695	0.008718416
G6PD	1.62577	1.29907	0.9271223	0.6707518	1.402891	0.2843735	1.11087	1.030008	1.107296	2.065999	2.35242	1.960705	1.673777	1.15204	1.031226	1.287354	1.401329	1.080421	0.897636	1.628594	1.949362	1.461064	1.311037	1.379551	1.61499	0.8936698	2.389158	0.8472916	0.81104	1.083191	1.343526	0.7576039	0.6659187	0.8243331	1.290366	1.558114	0.8693391	0.8793508	1.790102	0.8515119	1.151178	4.760494	1.036061	1.662594	1.324848	1.044647	1.598592	0.5973613	0.9207837
PGD	18.06191	26.65705	23.30678	21.50274	18.48203	16.55136	28.54974	17.25711	16.51525	11.59666	26.51221	14.00983	22.98116	17.73816	14.60451	20.72781	21.86094	10.67218	32.00443	18.34508	13.08146	17.43906	27.32215	13.61757	30.33142	33.35234	17.8036	26.80251	16.62999	16.73988	18.41715	15.96059	18.31351	9.610698	54.43051	18.65345	15.21959	24.77	9.074916	16.05461	22.5991	21.17426	22.2401	19.45691	20.63319	13.87746	38.74424	14.365	21.47277
VDAC2	7.985639	6.542359	7.454778	7.628789	8.481596	3.925614	7.752179	9.77441	6.552138	10.61698	12.67978	8.811526	9.447827	7.383172	6.84361	9.959726	8.5888	6.971664	7.738121	8.244757	9.16032	6.061381	7.880798	7.755867	9.423473	6.129503	10.75477	6.120879	6.609045	6.670309	5.808711	6.770152	6.290494	7.384911	8.585669	9.588864	8.386511	7.542376	11.92041	6.114787	8.046787	8.244822	7.749958	6.292981	8.625764	6.038443	9.368117	5.380389	8.370494
PIK3CA	1.389389	1.076369	1.464251	0.8350728	1.881347	0.3873909	1.569206	1.054261	0.8940018	0.9803668	1.437036	1.705025	0.9530521	1.569501	1.596085	1.363707	1.728109	1.400254	1.458782	1.433242	1.070633	0.7187881	1.261894	1.129044	1.041372	1.115323	1.386017	1.133709	0.9974746	0.4022236	1.210927	1.003905	0.8335329	1.204355	1.319809	1.545326	1.428055	1.253383	0.7587964	0.9613823	1.356576	1.449218	1.205624	1.440971	0.3154597	0.9427542	1.65655	0.706284	1.006687
FLT3	0.3510195	0.3603245	0.1124703	0.1544961	0.1386353	0.02756571	0.2308023	0.111476	0.06796474	0.320226	0.2316421	0.2261817	0.09546184	0.1226104	0.129465	0.08807896	0.1172745	0.2779387	0.1883559	0.4942658	0.02151538	0.06290239	0.2981187	0.1099403	0.2717452	0.06641463	0.2938832	0.111943	0.0944997	0.03908633	0.04549966	0.1344369	0.01900374	0.09653366	0.1095952	0.1418737	0.09772404	0.158081	0.195245	0.1210604	0.1733698	1.131063	0.04378956	0.1312127	0.06892087	0.05400678	0.3231419	0.04650794	0.1339961
SCP2	56.78603	111.3661	105.6942	91.90241	86.53041	55.50485	107.8823	98.79948	95.52782	41.2367	44.06557	77.93701	88.79027	80.1666	72.45963	63.8477	91.94948	76.40895	100.4565	71.83595	36.84458	73.5445	96.63668	54.44536	67.42249	72.02411	54.57078	84.96228	107.5525	25.94641	95.13933	54.53392	95.58142	70.76767	118.0918	68.62809	90.66674	81.90549	48.29237	63.9079	81.32196	40.35128	76.40959	71.31729	56.10805	88.17222	98.06146	62.09001	63.35033
TP53	5.241077	3.180859	4.226937	5.211419	5.513023	3.611808	5.162725	4.226369	3.219019	5.139284	12.28911	6.981451	4.062325	4.610444	5.240857	5.269643	4.143537	5.090552	4.567681	5.407495	7.62056	4.961229	4.936782	6.234413	7.81845	4.903065	6.909373	4.001987	4.73153	2.808456	4.209453	4.971879	3.704839	4.515591	6.289629	4.19753	3.146011	3.684647	3.944102	3.566235	4.518745	7.424007	3.692388	5.407222	3.880569	4.365596	7.54002	4.132473	3.586893
ACSL4	20.39265	1.156207	1.452432	0.6266642	7.955533	0.4467879	1.687419	6.677985	6.389162	1.290794	1.487624	1.480491	1.879212	1.077244	1.363225	1.407902	1.71547	1.756895	8.334397	11.75292	2.929278	1.237999	29.06713	1.703859	56.01486	5.014847	5.108629	1.560371	2.877167	2.47614	21.00295	1.946545	1.108853	1.456307	4.716156	4.260846	2.006301	6.593379	1.321665	0.7254048	0.8881793	3.371122	1.166822	1.412135	0.6830126	4.945714	113.3522	1.362332	2.681923
LPCAT3	4.312166	2.79825	4.21944	1.597002	6.550843	0.6745297	5.453927	3.960221	2.424605	2.132383	6.970869	5.283483	2.089207	7.361098	7.906231	5.721041	6.216163	5.194626	4.281606	5.515204	4.639832	2.34916	5.498258	3.884655	4.15513	2.49035	3.807438	7.381805	4.354139	0.3981062	5.259812	4.696909	4.006192	3.719074	6.475344	3.874919	4.495866	2.935682	5.656113	2.247422	4.715705	2.85882	5.808593	6.854623	4.159882	4.088216	6.384691	2.709274	4.064564
NRAS	6.286951	5.670806	6.70617	4.710494	7.001487	3.43757	7.186396	6.477668	4.918324	4.750597	6.71283	7.026262	6.031767	7.066807	6.456115	6.964633	6.235216	4.313041	5.718142	6.465118	8.218147	4.565572	6.562193	6.719467	6.459671	4.474296	9.439447	5.319516	4.155374	2.78215	5.543578	3.51887	4.063748	3.151504	6.39681	6.990167	7.85036	6.531155	6.162676	4.16326	5.913931	8.535789	5.182399	5.771144	4.28909	4.998158	8.035289	3.742923	4.849881
KRAS	2.720789	2.605642	3.388238	2.028428	3.801757	1.099042	2.974997	4.007701	2.133641	1.749898	3.656878	2.675623	3.279632	2.670594	2.113015	3.449423	4.704946	1.786214	2.400432	2.615961	3.220486	1.873257	2.955572	2.734351	3.130937	1.596332	2.96589	2.375037	1.66855	1.068595	3.507196	1.401843	2.332563	1.309011	2.574912	3.821696	3.514044	2.323339	2.214301	1.72172	2.629361	2.272663	2.915629	2.398987	0.6617315	1.868709	2.73263	1.452108	1.804287
HRAS	4.405027	5.238607	3.184433	3.901185	3.079607	4.786183	3.186148	4.111139	4.107517	6.777472	8.382757	3.288238	7.222544	2.835826	2.954307	4.517175	3.995481	2.951177	3.707708	4.503295	7.847815	4.636349	4.346921	3.899016	6.487829	4.012666	6.942788	4.373622	3.228728	10.02065	4.10538	3.935963	4.987744	4.081133	4.210185	3.744227	4.048267	4.394463	3.980509	3.456343	3.40871	4.660463	3.929251	3.664581	5.223517	3.437663	4.988954	4.988838	3.321881
TF	1190.703	1499.619	1503.153	1272.78	457.8391	901.053	1510.222	751.3759	721.3737	649.5255	264.0947	691.1824	966.528	697.3351	706.9425	968.1088	1389.965	905.8494	1619.399	1183.593	642.575	1115.433	1402.555	750.3811	1263.517	2017.798	713.6831	1411.616	1090.256	566.7734	634.4567	885.3476	850.4574	1088.978	1570.077	871.6474	1002.168	1192.717	820.6596	1531.846	1506.701	547.2944	1627.939	1231.14	1451.085	1284.893	1454.697	821.9113	1679.744
TFRC	9.627924	1.298786	6.296288	1.238753	4.382774	4.91609	5.456239	8.624771	4.960595	3.763925	2.030461	2.926725	4.06604	3.12575	2.375323	7.096644	7.206478	3.627448	9.058393	2.995332	6.809608	2.345586	7.850423	1.499045	3.588582	1.442906	4.881603	3.325367	2.207937	1.366224	3.033786	1.866816	1.505673	3.17174	2.351416	2.851708	2.126561	4.117322	2.134849	2.174361	3.594138	5.142189	1.406258	3.068644	0.438719	1.338515	5.458824	1.152662	5.498743
TFR2	204.1803	146.7635	162.2628	143.1021	172.4325	156.0496	230.71	149.9795	209.7642	216.5682	178.7373	173.1443	94.32703	277.1817	223.7836	220.0766	161.5474	237.9067	185.121	139.8667	162.6267	174.4541	170.0354	161.2523	135.409	170.9555	160.8704	230.5258	246.1468	137.5445	195.8792	184.5233	251.6023	192.3151	164.2399	151.7842	157.0797	157.9693	208.3272	166.6312	173.6214	123.0393	192.0376	265.7619	278.1894	172.1192	118.2168	192.7183	218.6672
SLC38A1	2.066136	1.291781	0.9366512	0.593879	5.767037	0.2655799	1.00713	0.8758713	1.449396	0.9443687	3.216202	1.029596	1.551487	1.056972	1.716735	1.220921	1.079041	0.6078869	0.5886047	1.752581	2.548218	0.6008042	1.12002	1.102259	2.055474	0.3971588	2.736432	1.328764	0.2958361	0.5959337	0.6361305	0.2662594	0.218998	0.3469173	1.015495	1.973716	0.6222658	1.719705	0.763113	0.9978553	1.127945	3.297717	0.6291941	2.544665	0.2841682	0.7401166	2.420218	0.5074231	1.804912
SLC1A5	3.39719	2.33418	1.574592	1.824581	2.46905	0.922121	1.715227	3.461908	3.423283	3.892788	9.650579	3.436701	2.578089	1.688741	2.39611	3.256502	3.078595	1.260486	2.24526	2.966069	4.296877	3.673367	2.785022	3.195439	3.944321	1.707713	4.281534	1.292477	1.397307	2.495134	1.72271	1.389762	0.8598665	1.506166	1.735607	6.484497	1.366166	2.089235	6.092616	1.30502	1.739687	7.799169	2.333901	2.432126	1.818856	1.693707	3.0417	1.018534	1.500996
GLS2	5.349491	3.747172	3.523104	2.486661	1.782925	0.7198238	8.159555	3.65887	3.991212	6.80525	1.369556	5.687858	2.017771	7.431063	4.142954	1.894303	5.344461	6.648346	2.563316	2.562262	3.509286	5.306769	5.969577	2.713134	1.692144	6.461328	2.162974	2.267331	7.742504	0.3701301	2.914481	2.046092	3.072902	7.804739	12.65135	3.599978	6.39276	5.407457	8.755005	10.88753	6.982008	2.145739	7.340246	8.117833	5.161868	5.464834	6.788751	1.617868	11.28044
GOT1	131.8087	104.4965	122.2242	116.2197	334.583	107.1352	138.4115	316.9811	203.5276	162.0741	106.162	132.4599	192.6909	234.5261	108.1624	156.2031	257.1588	124.9971	147.8033	88.57463	307.4594	108.4573	122.4323	141.8955	137.1772	78.88483	158.4552	79.46783	95.80528	175.1583	147.9706	158.1568	172.33	149.3523	85.71048	206.2421	150.4008	97.89238	297.9667	119.3769	117.5729	124.2273	218.4698	255.2066	99.76212	74.26909	177.4188	111.2362	92.68711
CARS1	4.4626	2.438043	3.555756	3.345353	2.39171	1.459772	4.102084	3.697203	1.278901	2.244209	4.775696	2.330438	2.679035	1.708122	1.587182	4.090181	2.920236	1.829261	3.352181	2.812163	4.928356	2.146611	2.194597	2.332015	3.077258	2.20894	3.662778	3.223791	2.969949	2.413216	2.411159	2.785311	2.836796	1.541552	2.367132	2.711153	1.714229	3.704161	2.612692	1.872768	2.55943	2.292927	2.877788	2.136748	3.065961	2.724597	2.619701	2.477244	1.332565
ALOX5	1.338672	1.154443	0.5626317	0.393118	1.538262	0.01229445	0.9422883	0.8153895	0.757816	1.443749	2.144245	1.008782	0.793471	0.8438443	0.9656866	0.941454	1.156432	1.079504	0.4200387	1.6491	1.261871	1.267476	1.532185	0.5720631	1.372155	0.4295086	1.920022	0.9257333	0.5390001	0.9027654	0.7328061	0.3651386	0.2701652	0.4471048	1.107438	0.7444287	1.024258	0.8087336	1.389443	0.8917126	0.9703388	4.930747	0.3271338	1.375256	0.7355422	0.7527285	2.166084	0.2168565	0.87729
KEAP1	14.01333	10.24383	10.1044	10.72383	9.766722	10.71165	11.76398	10.2267	8.41758	13.33827	22.81714	12.95317	10.95945	10.53358	9.873474	11.88613	11.02321	13.84104	10.92993	13.20598	12.41953	10.82635	13.6554	11.29485	16.70792	11.4375	13.06532	12.39955	11.36236	17.15936	13.10974	11.17644	12.2306	12.56355	16.74734	8.458066	13.2056	11.5203	13.15759	9.805066	11.97663	11.77794	10.60475	12.45666	12.87477	10.9739	13.70916	11.24437	11.6983
HMOX1	192.3031	27.7483	12.63701	18.53079	106.382	12.95664	22.9653	127.4333	71.78462	49.01278	79.15649	27.52266	65.01288	35.81875	35.21953	43.49415	86.1792	20.44336	41.807	30.4222	63.31117	83.74351	23.57794	105.2095	25.00714	16.20941	75.27955	33.74825	13.73982	35.58264	31.03615	18.67023	37.70257	30.84482	16.14511	80.22034	43.57832	16.43982	85.51225	14.89568	11.7279	49.84309	85.93375	61.00418	22.15154	9.923184	29.04517	14.45489	16.48787
ATG5	4.10525	5.014701	5.251354	4.934767	4.318877	3.103238	5.241391	4.89314	4.610069	4.970699	5.60541	5.162087	4.871174	4.612858	4.866047	5.978746	4.962428	4.230382	4.151694	5.044225	6.38352	4.542811	5.802605	5.017857	5.889674	4.322974	6.531811	4.436253	4.562046	3.636467	4.680695	4.381099	4.323718	4.519609	4.66991	4.798498	6.491159	5.149367	4.948196	4.210902	4.474276	5.722767	3.842366	4.534957	2.113221	3.814123	5.351711	3.927871	4.601698
ATG7	1.109031	1.099556	0.8873775	0.7125197	1.03805	0.5684915	1.039915	0.8587074	0.8885	1.035778	1.12155	1.024011	0.8683138	1.150635	1.090944	0.9395508	0.9387138	0.7677522	0.951168	1.244179	0.9299774	0.9731452	1.344468	0.823313	1.363589	0.8026273	1.682113	1.058555	0.9463743	1.353988	0.7593412	0.749854	0.8589958	0.7464728	1.431974	0.9587901	1.03683	0.9632393	1.046388	0.810106	0.9827712	2.222692	0.6556596	1.28196	1.353681	0.8645853	1.260166	0.7007414	0.9657899
NCOA4	67.04214	66.22346	76.26891	46.86605	57.31401	22.5694	71.82239	47.36535	40.27827	45.49324	63.24416	85.69665	52.49847	104.7023	70.53119	57.33366	59.28282	43.64203	52.39126	70.4148	40.11903	36.49801	100.5746	59.68341	72.91819	45.63688	51.75935	74.90341	65.3941	24.95362	66.0107	31.86434	55.61527	46.28338	110.4107	49.12781	76.3314	75.79319	63.0714	48.83154	93.01225	51.63178	54.43532	72.75287	68.12425	73.91921	92.28918	37.68603	66.028
ALOX12	0.2183721	0.07251333	0.1159841	0.05038416	0.06450932	0.03505987	0.1185488	0.05671297	0.05720427	0.2065935	0.2223529	0.200541	0.08968125	0.0336086	0.1348526	0.07242969	0.05243814	0.2209379	0.104809	0.1148476	0.164188	0.1142905	0.1925457	0.1331708	0.07406215	0.1830194	0.1460078	0.04449265	0.08667614	0.03550896	0.06429938	0.06576373	0.09819144	0.07673614	0.09800881	0.05970583	0.06214592	0.08870197	0.1004257	0.09331672	0.07025834	0.174825	0.06961804	0.1877455	0.08609275	0.1931888	0.1752765	0.0873834	0.08739745
ALOX12B	0	0.007142126	0.00475989	0	0.005294817	0.008632966	0.1390041	0.01396471	0	0.007267221	0.006843881	0.02043319	0	0	0	0.004755926	0	0	0	0	0.02021441	0.01407116	0.007294072	0.01639565	0	0	0.007190443	0	0	0.0174871	0	0	0.007439435	0.005813883	0	0	0	0.01456102	0.008992113	0.1263781	0	0.006149716	0	0	0	0	0.01190598	0.006620568	0
ALOX15	0.06215578	0.02229082	0.03713944	0.009680152	0.004131326	0	0.01735346	0.01089609	0.02930794	0.01134062	0.01601999	0.02125756	0.01590478	0.02066277	0.03272691	0.007421703	0.008955358	0.03395849	0.06328653	0.03251731	0.01051498	0.01097914	0.05122136	0.02558569	0.05217422	0.005409684	0.005610405	0.02279529	0.004440751	0.02728891	0	0.008423322	0	0.009072664	0.02510684	0.0152948	0	0.007574238	0.007016173	0.02241082	0.02492034	0.1247576	0.005350199	0.01603153	0.01202962	0.008248171	0.0836077	0.01033151	0.0251871
ALOX15B	0.006987393	0.09397037	0.02922585	0.02720545	0.03715464	0.007572377	0.05852495	0.04287186	0.1482626	0.04462093	0.0480247	0.1015631	0.01787975	0.01742142	0.006131793	0.1042911	0.06040431	0.0445378	0.2134353	0.1357762	0.07092401	0.03702742	0.0447858	0.007190695	0.1546304	0.01216286	0.5550224	0.02562588	0.004992179	0.06902436	0.03471912	0	0.01305095	0.005099628	0	0.06877607	0.008948355	0.03405906	0.1025362	0.05038733	0.02334567	4.15893	0	0.07208896	0.09466377	0.01854476	0.04177317	0.005807209	0.09910144
ALOXE3	0.01125416	0	0.003362305	0	0.003740168	0	0.03534845	0.01479665	0	0	0	0	0.02399817	0	0	0.00671901	0.02432237	0	0	0	0.01427912	0.02981889	0.005152409	0.005790804	0	0	0.1066633	0	0	0	0.005591994	0	0	0	0	0.0323089	0	0.003428551	0	0.07304019	0	0	0.009687276	0.007256828	0	0	0	0	0
PHKG2	1.459549	2.0993	1.498418	1.667528	1.900916	1.392422	1.766078	1.983186	1.67403	3.991957	3.749729	2.286268	2.32162	1.971733	1.503366	1.820155	1.333601	1.182784	1.590948	1.998436	2.523956	2.239693	2.045923	1.238148	2.126508	1.243332	2.110959	1.91172	1.908412	3.906043	1.705257	2.659573	2.347204	1.774692	1.627554	1.562344	1.764517	1.812927	3.915307	1.597047	1.338689	2.81037	1.571638	1.776894	2.478526	1.559198	1.932965	1.896821	1.832571
ACO1	22.6841	20.56137	19.84945	16.94666	23.40923	14.51017	25.23329	21.60122	26.83048	20.69157	14.7897	21.44723	23.46181	32.83824	18.91605	20.06866	23.82436	20.57397	19.07882	21.34035	21.72689	20.5366	16.92418	16.94321	7.825943	25.48059	18.07152	20.45411	22.42937	15.56285	21.70218	20.52652	18.52207	20.61274	16.66664	21.10564	22.16784	23.4638	23.6017	28.95754	26.90457	17.38868	25.27513	24.837	24.946	23.11921	19.41286	14.34901	23.44761
ULK1	5.278333	7.288093	2.937898	4.549852	3.049948	2.757647	6.205658	4.928795	4.292345	4.954824	4.577786	3.362187	4.219893	5.526207	5.310455	3.798819	6.342828	4.540424	3.696512	4.071647	4.30946	4.600397	4.22958	1.611256	3.849636	6.351185	3.830609	6.430567	4.619537	3.54692	4.786653	3.876205	5.308581	2.983604	3.508564	6.934498	3.629132	7.52165	2.828421	5.133891	3.036504	4.366803	4.620046	4.407741	4.327401	5.255169	4.717574	3.041646	3.711359
ATG3	3.240668	3.389736	3.239697	3.070812	3.725749	1.654681	3.632138	3.116652	3.452813	4.459836	5.419592	3.279975	3.602828	3.389621	3.214524	4.359407	3.21751	2.465364	2.868263	3.995224	3.78957	3.213797	4.013466	2.775568	4.573383	2.675852	4.45022	2.869663	3.151397	3.389755	2.766294	3.277382	2.51233	3.153528	4.190904	3.03299	4.238817	3.592534	3.513478	3.34307	3.36391	4.669429	2.51828	3.031741	1.521091	2.559117	4.292373	2.609867	3.168426
ATG4D	1.894731	2.040177	1.492875	1.931076	1.660648	1.509822	2.554219	5.242788	1.817479	3.440082	3.590784	1.905902	3.00249	1.736788	1.467108	1.874244	2.97748	2.892404	2.974614	2.998722	2.678975	2.099976	2.729917	1.701347	3.791865	2.465514	4.36785	2.656902	1.645675	2.120437	2.039826	2.315992	2.177148	2.189491	3.088898	2.651169	1.748488	2.082536	2.275076	2.364276	1.868121	3.119024	2.798168	2.024266	2.579525	2.452712	3.970138	2.284869	1.530568
BECN1	2.800592	3.004833	3.015695	2.114037	3.615519	1.151105	3.762173	2.801721	2.384968	2.768569	4.982192	3.336559	3.328525	4.07936	3.734256	3.22391	3.27701	2.490074	3.212144	3.725132	2.848818	2.394809	3.367783	2.17259	4.108129	2.753284	4.722348	3.072837	2.870545	1.303435	2.511044	2.635286	2.880386	2.523055	4.108404	3.00335	3.231704	3.987596	2.688426	2.98057	3.522411	3.972636	2.52141	4.071155	2.978272	3.217404	4.156157	1.795708	2.657835
MAP1LC3A	9.942497	21.44564	11.27185	16.73743	7.91744	19.98819	10.73641	11.95646	7.086923	17.69144	14.92771	9.517368	25.12394	8.572458	4.510048	8.366197	9.999872	8.572289	14.90497	14.25118	13.6509	15.50492	13.73266	9.218487	6.102688	12.70835	12.73549	16.82256	12.00212	11.82231	7.410376	7.965623	9.363724	8.10644	14.59964	15.7786	11.08737	18.16642	12.82257	11.75036	16.93046	13.71952	12.74432	5.048314	25.01784	13.86311	11.62954	5.798205	10.18592
GABARAPL2	10.2651	10.62266	10.76718	11.73494	10.44762	8.237568	10.72296	11.76644	11.36076	13.72243	16.0265	12.51526	11.47989	10.35104	11.81708	12.39859	9.429555	10.12184	8.9401	12.69082	14.74072	10.2979	11.60851	10.87954	14.29365	9.359017	16.01346	9.577914	10.18882	13.03511	9.993192	10.03177	10.4657	11.57871	10.76981	10.54197	13.86931	11.92259	13.9882	10.70625	9.310482	15.12773	7.995547	10.89089	10.84456	10.81798	12.17886	9.464419	9.221757
GABARAPL1	20.73322	34.30849	27.67004	25.69729	18.32737	16.2457	28.59589	43.07683	37.19795	38.95777	21.88756	23.34546	34.43699	34.97868	18.84426	27.51407	38.32141	23.28774	34.68713	26.56349	28.94274	24.63637	32.61558	22.72195	29.80565	22.56077	28.45042	18.94302	24.39476	19.11368	22.21459	18.65218	25.79907	36.65413	41.03065	51.0059	33.5678	38.87913	32.5221	41.55612	25.63619	23.8249	48.03959	34.43764	25.50534	26.80555	42.49197	14.53303	25.72876
ATG16L1	2.963565	2.05474	2.883031	2.092488	2.69307	1.293012	2.732787	3.189506	2.158506	2.911061	3.784568	2.952706	3.0023	2.23326	2.351972	2.502534	2.875995	2.274809	2.179632	3.213794	2.841183	1.885029	2.668721	2.034395	3.476353	2.402694	3.71092	1.963298	2.157331	1.351819	2.322689	1.865854	2.248105	2.540841	3.14229	3.04787	2.881178	2.449506	2.654111	2.285943	2.111252	3.141397	2.445545	2.260645	2.085703	2.730138	2.954621	2.175129	1.812475
WIPI1	2.469035	2.548223	2.188799	2.067928	3.914666	0.4852732	2.066276	2.567537	2.565953	3.426882	2.083823	2.52582	3.883048	3.364843	3.187292	2.376341	2.558258	1.874478	2.538706	3.527879	1.799118	1.620376	2.636604	1.536044	3.920113	2.977075	4.895149	3.067769	2.066163	1.699733	1.786151	1.719368	1.231316	0.7489348	2.872236	2.877112	2.469031	4.869309	1.488303	3.188692	2.335577	4.978833	1.42399	2.751025	2.955009	2.764762	4.907869	1.648845	1.549918
WIPI2	4.447457	5.166581	4.098139	4.1992	3.206754	4.079076	5.594884	3.561526	3.56367	6.198832	7.627723	5.146745	5.228838	4.189842	4.308255	3.907579	4.506218	4.375953	5.508563	5.346058	4.316131	4.296418	4.935522	3.521779	6.314696	4.465691	5.937619	4.53366	4.211419	5.890438	4.225322	5.335661	4.613474	4.897231	6.226272	4.052024	4.793121	5.624978	3.761907	4.628003	4.372003	5.607697	4.051411	4.218838	6.187713	4.397454	6.233223	4.422991	3.847352
SNX4	12.715	14.80306	17.24836	13.16712	13.58544	9.640572	17.25363	16.38873	12.77282	11.88457	15.38599	13.94994	13.52997	13.63102	15.37318	13.4151	14.65124	13.18522	13.43936	13.55375	15.63714	13.79587	13.95232	13.46271	14.3814	12.82698	13.97969	11.67222	13.90545	5.957877	12.73662	13.35215	12.03491	10.93856	16.32086	14.63825	15.59323	14.74249	9.230549	15.1728	15.97521	11.2388	12.175	12.01617	8.789868	12.77913	15.7878	10.34672	14.4952
ATG13	6.37364	5.852605	3.689209	4.471315	6.433923	5.269678	4.906427	5.613077	4.30825	7.168194	7.926788	5.054193	5.392593	5.82199	7.367421	4.871546	5.357893	4.733202	4.665994	5.46138	4.790463	3.832855	5.091619	4.064828	6.782468	4.658219	5.690337	5.436428	5.376322	6.000594	5.577073	4.509207	5.921251	3.705472	6.115884	4.82386	4.996493	5.454105	4.646296	4.01863	5.450484	7.610392	4.625207	6.726906	6.983705	6.015592	7.202077	4.468268	5.16389
ULK2	0.6857001	0.4394029	0.3621984	0.5573891	0.6214995	0.2376078	0.7276624	0.3052233	0.4544106	0.4667087	1.087723	0.7222842	0.4986978	0.3090557	0.9884328	0.458146	0.3577067	0.5049854	0.425789	0.6602684	0.3909119	0.3474175	0.3601818	0.4092333	0.7529013	0.4078406	0.9332572	0.3981059	0.5881896	0.3845704	0.5083982	0.3451945	0.4175456	0.5224096	0.5470092	0.4249145	0.3551087	0.7753409	0.4100616	0.3828659	0.3375457	0.6405351	0.1739241	0.5738224	0.4763428	0.5562299	0.8336873	0.3751588	0.2947034
SAT1	101.5796	126.2025	131.0484	100.7334	92.69329	84.70387	101.5419	214.0189	115.2068	177.9345	77.78857	102.0886	185.0466	81.98601	97.80043	87.18832	178.2364	95.20288	138.3367	123.748	181.3435	151.5118	143.9717	106.0953	180.6582	98.71474	173.8911	82.75162	77.72377	157.1866	99.89405	94.36375	102.632	127.706	96.37758	152.3208	143.7977	116.2389	181.7521	123.7562	85.98909	205.3737	117.2339	95.10662	80.09449	82.39825	134.1352	95.6644	92.06363
EGFR	7.455273	6.685642	5.701261	5.183827	14.82364	2.779238	9.986863	9.027181	7.654929	8.950193	4.238249	9.25236	8.529715	12.66331	8.821542	8.626149	14.35415	9.867005	9.60252	7.719079	6.350279	4.516998	8.071484	6.860787	4.874434	7.334	5.550612	7.136289	6.447265	3.03164	8.357798	7.2772	5.748917	9.39296	8.400643	11.42014	7.967086	7.40002	6.086392	8.056543	11.6227	5.10135	11.12593	10.58922	4.318885	6.568072	9.850706	4.432349	6.758316
MAPK3	2.842957	3.644995	3.804051	2.712258	3.054848	2.099808	3.433341	2.436293	2.963833	4.576864	7.089611	4.521314	3.954616	3.814903	4.185055	3.32233	2.787516	2.867026	3.304084	4.779583	4.072928	3.371618	3.796464	3.079969	4.242112	3.437987	4.700281	3.595306	3.114728	5.785145	3.352453	3.309624	2.13263	2.992377	4.386934	3.107632	2.732455	2.961954	5.096874	3.10219	4.107729	6.762281	2.169168	4.053064	4.408502	3.458899	4.619664	2.611994	2.831413
MAPK1	5.610482	4.268804	4.793266	3.8166	5.393972	2.746806	5.773718	3.631811	3.668407	4.14606	6.789246	6.341778	4.032472	5.674165	5.580275	5.376512	5.347346	4.080552	4.826972	5.334138	4.750401	3.21607	3.997316	4.628965	5.251292	3.542887	6.166021	4.658038	4.209793	2.05474	4.429238	3.79912	3.153165	3.147998	5.232163	4.430479	4.703968	5.115147	3.72488	3.263842	5.199533	5.303824	3.568192	4.804358	4.004216	4.730649	5.586065	3.487063	3.999694
BID	5.705855	6.988758	4.455788	6.092199	4.513708	4.925179	6.998593	3.970979	3.522939	6.646641	8.48358	4.85009	5.861297	3.97875	3.5163	4.437871	6.071439	4.138286	6.074394	5.864856	6.416332	4.568653	7.22459	3.868872	9.383738	5.471354	6.516282	5.698341	5.300571	5.8919	4.833213	6.281487	3.866498	4.695714	7.657003	4.051724	6.00906	8.484053	4.958178	5.593651	6.865552	6.954474	4.174113	4.670355	4.540661	4.47738	6.30881	4.421765	5.418819
ZEB1	2.049741	1.221503	2.027147	1.070439	2.372019	0.5009955	1.59458	2.321894	0.9764978	1.175956	1.290276	2.172914	1.093229	1.272554	1.867439	1.61219	1.626403	1.496717	1.593913	1.773217	1.144134	1.19464	1.596877	1.422195	0.9780657	1.081456	1.741986	1.560874	1.18484	0.4832503	1.684502	1.009355	0.8954431	1.228193	1.307479	1.584977	1.588148	1.320432	1.013304	0.9630609	1.45631	2.12243	1.347483	1.492037	0.4662961	1.259397	1.462302	0.8822608	0.8160699
DPP4	7.666491	14.15232	8.339	9.170299	6.521946	5.319162	7.963229	7.297359	4.348545	15.85679	8.350185	12.40924	12.89817	9.692448	6.323701	11.40362	10.65937	10.68484	9.899673	15.79692	7.717394	5.34966	15.43192	7.980835	12.34205	6.837909	6.958179	8.403949	11.58847	4.427597	9.247365	7.026571	7.116288	8.801353	11.08463	7.182245	10.25079	11.84131	8.382193	10.81625	13.91798	6.906501	7.737134	4.613888	15.66749	12.50535	24.5169	2.892674	14.71455
CDKN2A	0.2345982	0.1489865	0.03796476	0.06089395	0.126694	0.04766977	0.03752501	0.124234	0.06145483	0.2496876	0.05038766	0.08775558	0.2126075	0.1056097	0.04288997	0.1196353	0.04929274	0.0712064	0.0226199	0.3616211	0.5829073	0.05611563	0.2640357	0.05029666	0.7347363	0.05104522	0.529392	0.1165093	0.03491873	0.187757	0.02428494	0.02318213	0.02738619	0.02853624	0.4014233	0.04810671	0.1189228	0.3901056	0.1048228	0.1585996	0.1273706	0.2150653	0.03365595	0.5357547	0.06621434	0.2334867	0.6610804	0.01624784	0.02970787
PEBP1	829.8147	830.2347	757.6269	887.499	482.6148	1067.043	681.0692	627.7426	662.0684	828.6627	727.482	913.0767	907.3803	567.697	588.0128	782.8413	670.4434	816.328	687.3101	747.3457	644.5251	845.8897	721.4287	687.5509	702.6942	805.3371	590.9702	713.1999	943.8952	756.2304	913.587	811.6711	837.5544	915.11	667.657	659.4805	784.6008	942.452	782.1968	774.0071	787.7803	645.9865	643.2342	551.4465	698.8104	649.5672	624.6824	719.8174	785.9136
SOCS1	3.091633	0.78975	0.4437694	0.5379794	12.63951	1.328955	0.5424905	15.65361	3.081154	1.4496	3.249665	1.668727	16.76495	1.722516	3.895295	4.114338	5.163623	1.242446	2.749796	1.290833	18.94837	3.310181	1.961028	13.38399	6.51094	1.352907	6.298382	0.316715	0.3084963	6.919465	5.440987	0.8777445	2.725955	0.592456	2.767395	5.298433	1.924342	0.4209421	6.901715	0.2366436	0.4154882	4.026744	1.4867	1.202797	0.802263	0.7563539	1.742453	3.803935	0.3616114
CDO1	77.17919	105.2637	117.5286	85.27582	58.66771	93.26689	130.414	115.4899	132.4873	95.19488	68.15883	93.08719	67.66867	117.9631	89.85816	98.08784	129.9297	110.0411	91.90935	73.94914	90.56165	85.44231	103.5914	80.2006	101.7561	98.44094	63.49654	98.47391	112.0569	67.96056	122.1692	88.72384	131.3545	130.8768	79.03471	89.93576	108.5186	54.75733	71.34367	80.64963	81.13445	61.18588	138.5333	130.9064	71.88963	74.18732	109.3779	98.98258	83.06701
MYB	0.02696246	0.03798732	0.05063351	0.008998154	0.02560173	0.00417425	0.02688475	0.01012842	0.5872402	0.02108328	0.02316429	0.1053861	0.144557	0.006402337	0.02366093	0.009198426	0.07214501	0.01753667	0.2495724	0.04030181	0.01954833	0.02041126	0.02468804	0.1189155	0.04115014	0.02346658	0.0312908	0.02118929	0.01375962	0.01268316	0.01531105	0.01565974	0.003597149	0.01405577	0.02074487	0.1200566	0.009865509	0.02112182	0.008695814	0.02777587	0.03088616	0.07731199	0.003315507	0.02483677	0.003727366	0.03577961	0.04605467	0.01280483	0.002601399
MAPK8	2.258827	1.875475	2.554975	1.697353	2.437553	1.119192	2.058197	2.291901	1.782059	1.892288	1.904761	2.147376	1.996018	1.957635	2.011159	2.063529	2.330071	1.926778	2.178294	2.111864	2.085353	1.754346	2.094439	2.516754	1.866237	1.686743	2.1222	1.760779	1.690754	1.082881	2.054769	1.908753	1.692937	1.84742	2.041401	2.305161	2.405936	2.056404	1.758551	1.869726	2.259694	1.971097	1.838419	1.898577	1.129081	1.609552	2.403938	1.285627	1.620533
MAPK9	1.630251	2.069591	2.154338	1.676079	1.83267	1.354497	2.0416	1.646386	1.654382	1.903231	2.675348	2.353441	1.84396	1.943962	2.025687	2.259748	1.788874	1.867415	1.998889	2.311427	1.856599	1.68815	2.282365	1.760353	2.387125	1.737611	2.147571	2.018948	1.639078	1.332948	1.859577	1.741832	1.312863	1.745056	2.592701	1.546498	2.199723	2.196784	1.685549	1.60325	2.39188	2.329209	1.346331	2.029286	1.472421	1.959574	2.477168	1.429516	1.418576
CHAC1	3.001985	0.4700893	10.63351	2.393688	0.2870007	13.29178	2.246025	2.676339	0.4686043	0.7503106	3.268036	0.6504731	1.131203	0.6664496	0.1714161	5.499532	0.2073744	0.1965896	0.1712913	0.5685812	4.06106	0.9806329	1.54382	4.528195	1.631815	0.3668596	0.8908603	3.600748	5.501517	0.8688826	0.9399332	1.205157	0.8545012	4.832088	0.456803	0.5481254	0.4344779	1.804038	0.8935836	0.7858465	8.443039	0.6825527	0.7698984	0.8617924	2.497123	3.915468	6.100121	1.828486	0.4304898
MAPK14	7.12149	5.79869	6.142372	4.599244	8.810921	3.482825	7.366676	8.485888	5.703238	5.32064	9.838556	7.138503	4.879955	7.264301	7.61358	7.545899	6.534516	7.563083	5.818195	6.472606	5.715921	4.298441	5.820389	6.671682	5.40617	6.020972	6.628558	6.617081	6.48944	4.160481	5.970619	5.617565	6.408759	5.690459	5.651898	8.194053	7.25578	6.094265	4.874092	4.955281	6.646574	6.897751	6.392811	7.815794	5.748358	5.979616	5.904979	4.385804	5.940759
LINC00472	0.01229034	0.03305748	0.05507813	0.019141	0.03267623	0.01997893	0.04718146	0.03231799	0.01448798	0.05606082	0.04223607	0.01576258	0.01048308	0.02553589	0.05392701	0.03301936	0.05312351	0.03916947	0.005688151	0.0413344	0.03638555	0.01628217	0.03376077	0.01897191	0.01875754	0.02674203	0.02218742	0.06761125	0.0175618	0.0269798	0.0916028	0.03331163	0.005738931	0.04484947	0.04137074	0.09072928	0.05508839	0.05616331	0.04855689	0.04431392	0.0287444	0.1280884	0.01586879	0.03962485	0.01784004	0.0407737	0.08266065	0.06639413	0.0207515
PRKAA2	0.2849996	0.2778298	0.1743481	0.153237	0.5021438	0.17404	0.4767879	0.1823982	0.1528709	0.1341258	0.3284126	0.160518	0.3877883	0.4455219	0.4426402	0.2795349	0.1108036	0.08444484	0.2910219	1.149523	0.4285669	0.08390348	0.2858116	0.235099	0.3883631	0.09646286	0.8881282	0.2364189	0.08888149	0.1439947	0.1798238	0.05057775	0.09716917	0.09244534	0.246688	0.3061248	0.3012555	0.7455871	0.08170384	0.2446646	0.2267181	0.2357325	0.09345518	0.2800326	0.1619742	0.2821485	0.8181093	0.2067848	0.1466528
PRKAA1	8.143329	6.523561	9.456177	6.393936	16.31295	4.307733	8.924132	12.67049	8.330155	5.867282	8.898951	9.211854	7.589317	9.173804	9.16047	10.73977	3.931851	6.954234	8.623898	6.611315	9.871294	6.799234	7.63351	11.35615	7.274477	5.075719	6.663721	8.820052	4.956623	3.927682	9.457329	7.228319	6.960709	5.075071	6.398165	9.96634	9.619502	7.858952	6.641257	6.604593	5.751765	6.821655	6.804208	8.788955	3.194546	5.741129	7.473133	6.427635	5.774145
ELAVL1	5.422011	3.448509	5.001061	4.651336	4.370431	3.730087	5.9297	4.077673	3.488853	4.498183	6.539521	4.600025	4.576173	4.140198	4.106153	4.104465	3.511081	3.543289	3.546415	4.311945	5.57951	3.516121	4.841207	4.143208	5.211929	3.968139	5.426776	4.020931	4.059982	3.001908	4.480246	3.420217	3.642418	3.358121	4.763444	3.987873	3.514029	4.358566	4.619036	3.484355	4.551908	4.900325	3.584141	3.484592	6.475981	4.821906	5.027868	3.707053	3.052928
BAP1	8.253854	7.077438	3.726405	3.604755	5.908978	5.252614	7.268502	5.66443	5.667451	9.774966	12.9381	8.613863	5.123028	6.33442	10.6701	6.092221	6.968211	9.009754	5.695139	8.614874	6.096491	6.169688	6.626313	4.203929	9.275307	6.185545	7.450227	6.700355	8.187632	9.789895	6.551095	9.050001	8.478254	7.077815	8.177237	4.981478	6.791325	8.316261	6.685365	6.911806	6.343284	9.04409	5.242052	9.343521	9.542579	8.903475	8.795438	6.633655	6.939799
ABCC1	0.7010712	0.6435852	0.6642405	0.4197749	0.8502797	0.04843122	0.6706431	0.577776	0.6804602	0.8688968	1.197425	0.933764	0.8409847	0.856568	0.8872975	0.5002669	0.8249806	0.5391875	0.3464418	1.313029	1.445895	0.6315175	0.8925672	0.643861	0.6713991	0.3597829	1.542952	0.5838845	0.3572041	0.6499336	0.3330835	0.2630723	0.1278149	0.3302378	0.7295909	1.156966	0.4650073	0.7198736	0.7882196	0.4692999	0.5748577	2.522821	0.348614	1.102233	0.4757093	0.6263993	1.120869	0.2692767	0.4131217
ACVR1B	7.19143	3.593867	3.339425	3.43411	11.45062	2.655591	5.377658	12.48945	4.76028	5.047625	4.245641	5.700475	4.766974	5.809833	5.775696	3.893861	10.56226	5.938872	5.083659	5.499709	5.721216	6.321884	6.118345	8.759115	7.996162	3.987125	5.887095	6.279891	4.011536	2.326368	9.112454	4.492437	4.920686	3.300013	8.861788	11.1935	5.209597	5.00701	4.516373	5.180505	4.765721	4.139388	9.045226	6.900542	4.609443	5.679502	8.147325	4.243084	4.620852
TGFBR1	2.241295	2.602622	2.744946	2.36157	3.534251	1.125686	2.813735	2.20569	2.222976	2.766658	2.772816	3.713722	2.737054	3.283515	3.103554	2.757425	2.808327	2.192876	2.466638	3.327045	2.133772	2.328987	2.145642	3.404086	2.524217	2.494199	4.163347	2.636014	1.691861	1.258866	2.384	2.165975	1.284748	1.656077	4.183275	2.64476	3.567088	3.273695	2.184511	2.601585	2.885883	4.245698	1.705719	2.730959	1.397071	2.908596	3.724075	1.533867	2.76436
EPAS1	49.72466	23.75732	35.14453	19.64123	57.43079	12.33439	29.05021	56.07479	20.55765	24.74175	37.60436	45.95878	24.38099	29.42951	40.22102	28.68349	44.94121	29.69812	34.54208	24.02223	39.02328	26.23071	25.29216	38.29582	25.40348	16.81823	29.75305	30.29634	23.52945	12.56235	33.30972	21.51456	28.3236	17.6579	26.2602	50.04331	31.1774	27.15976	42.69316	17.49092	26.1968	35.77654	41.13056	32.47974	19.90242	25.36599	22.75965	20.05739	18.31293
HILPDA	0.8279149	0.5406762	0.7878514	0.5093911	3.233818	0.6646133	0.5279309	12.71283	2.827457	1.230836	1.510388	1.083663	2.074926	0.5691445	0.9956254	1.824584	2.061722	0.9586355	1.532685	1.000707	14.31719	1.245767	1.310255	2.608603	0.5771839	0.4625881	5.434113	0.8434258	0.4819696	1.357472	1.26968	0.5886966	0.7445473	0.4774237	0.6055398	11.82956	1.387505	0.4608503	6.657257	0.4053868	0.5395715	0.8916435	2.560249	0.6327112	0.3362948	0.474728	0.38955	0.9004485	0.3313504
HIF1A	10.3797	7.590004	9.35837	4.932131	33.75019	2.034289	7.305056	21.07975	9.354713	6.527593	13.88974	10.11098	12.19225	14.09862	7.976882	9.073468	12.84816	5.254984	7.775171	9.623924	17.14255	8.797277	12.39635	11.77227	9.199609	3.785871	16.02422	7.260896	4.534015	4.61662	11.31096	3.963341	5.876723	4.727532	6.974031	15.49135	11.67779	8.008606	10.78006	4.650347	6.757542	12.12894	7.21624	8.18941	3.18385	5.428939	10.35966	3.284028	4.272142
IFNG	0	0.1713172	0.2075906	0.06763391	0.11546	0	0.04849851	0.1370331	0.02730275	0.4278711	0.08954358	0.07426185	0.08889964	0.0144368	0.06097559	0.1037089	0.03754192	0.1265404	0.03215814	0.3894755	0.2938669	0.1534196	0.1908676	0.1608874	0.185581	0.1511869	0.7212641	0.09556056	0	0.05719917	0.1553638	0.01177052	0.01622261	0.08874525	0.1169454	0.01424835	0.06673798	0.0635042	0.1176505	0.100212	0.04643067	0.7777927	0	0.04480406	0	0.06915461	0.4673245	0.04331091	0.07039155
ANO6	9.819698	9.26706	11.10708	8.754986	10.23092	6.857864	13.53221	6.395652	7.826072	6.600328	7.595416	10.45211	7.163864	14.22949	12.45921	8.632838	10.28165	10.29614	9.272521	11.35212	5.848144	6.169837	10.63813	7.762814	7.981607	8.81484	10.29914	11.45789	12.62905	5.248057	13.06746	8.460882	7.690108	8.584333	13.67488	8.433842	12.0754	9.121786	5.901884	9.189572	14.25488	6.977749	8.618393	12.32577	8.13507	11.3705	12.9542	7.238681	9.602672
LPIN1	2.516963	2.152679	1.396288	2.715609	1.47851	1.059369	2.188836	3.100498	1.334564	1.645229	2.475037	1.997989	1.956661	1.571458	2.078835	3.050105	3.338569	2.525781	2.02266	2.491691	2.079198	1.933087	1.399773	2.626909	1.69337	2.352084	1.470054	1.53738	1.233673	1.070981	2.260182	1.83482	1.371029	1.472433	1.376238	2.143524	1.939481	2.036792	0.8396622	1.795731	1.175298	2.137241	2.416812	2.026699	1.646792	1.813237	1.718284	1.328342	1.440875
HMGB1	10.3118	12.05519	14.641	12.63138	9.235751	8.363516	11.74655	10.86102	11.15022	12.79618	16.30383	15.30978	12.38938	9.098243	12.88612	13.02919	10.78368	11.20573	11.49751	12.06581	14.34408	12.71979	11.73973	12.23574	10.21039	10.15269	13.03686	11.19267	11.61469	10.10644	9.694836	10.84658	9.62756	10.29512	7.949166	10.82886	12.54264	11.16038	13.90988	10.56927	12.13723	15.5342	8.890267	9.302496	6.468676	8.826933	12.0032	10.61247	10.59823
TNFAIP3	5.261182	2.313444	5.944443	2.169132	7.58975	0.4721109	3.549417	4.758365	3.170097	2.988311	4.430076	5.225417	6.624123	4.449094	6.149813	13.1019	7.11254	2.39535	3.625287	10.4938	7.132378	4.16941	16.37754	2.668333	11.32522	2.249413	36.21439	2.465655	1.813599	2.432171	2.268682	1.095602	2.534928	1.290118	7.991951	8.812963	1.931186	4.497043	6.988547	2.044977	2.866255	17.77913	3.270314	3.289839	1.293079	3.318518	10.98422	1.333352	1.62104
TLR4	2.407226	2.685178	2.436571	1.300872	4.032152	0.2093987	3.526176	4.064688	2.195471	2.140965	4.416376	3.909903	1.953678	4.72721	2.818973	2.266311	4.033799	2.232279	2.09406	3.005497	1.39263	2.726893	3.05192	2.191427	1.916823	0.9809889	2.677909	2.982158	1.708351	1.391781	1.568141	1.1347	0.7067577	1.521839	2.639575	3.282033	3.943712	3.603006	3.589728	1.428193	2.348287	5.516024	1.226613	3.052507	0.9933366	1.864306	4.38296	0.5118697	1.745405
ATF3	30.41699	2.436922	27.3436	19.52198	11.53238	11.36242	24.42535	26.31665	12.76274	10.35796	30.87899	19.07529	40.99354	20.91802	33.39315	68.85861	27.36773	3.652868	9.404345	34.97191	46.17207	18.43673	33.56238	19.82244	11.20597	12.90387	70.42557	7.413796	19.40801	17.35966	11.97539	16.00435	9.062794	27.59244	2.630194	38.74692	10.84495	21.63769	24.75798	3.421559	14.09265	29.48142	30.82079	2.43815	8.691493	9.951965	21.74032	5.005412	9.914214
ATM	0.7897329	0.8236516	0.9228056	0.5455699	1.214297	0.1756905	1.097808	0.6082826	0.6914103	0.759373	1.018133	1.099986	0.6436848	0.9021687	1.276242	0.9316593	0.7239567	1.035934	0.6423673	1.453236	0.7385702	0.497369	0.601583	0.5746537	0.716953	0.6873384	0.9901051	0.9405159	0.5628741	0.2976089	0.6623294	0.5865134	0.5028987	0.5673779	0.8131374	0.6073334	0.6665544	0.9704473	0.5650514	0.7069065	0.8964228	1.979037	0.3345858	1.042913	0.2357811	0.7045299	1.296518	0.5263371	0.5634604
YY1AP1	4.344948	3.652792	4.059884	3.146214	3.742831	1.957758	4.190262	6.34117	2.307418	4.334304	6.00096	4.264813	3.319915	3.596971	4.024535	3.579119	4.434541	3.960253	3.810344	4.132615	5.922555	3.856123	4.640856	3.957617	4.384254	3.140896	5.010265	4.228091	3.185883	2.428626	3.792313	3.328268	3.188487	3.303857	3.879275	3.459794	3.852227	3.245394	4.283763	3.401694	3.505557	4.921976	4.238924	4.124769	3.709223	3.166427	3.926703	2.812914	2.711602
EGLN2	1.692111	1.465182	1.118717	1.821161	1.214505	1.718728	1.156365	1.158895	1.02894	2.441698	3.031861	1.672318	2.096339	1.168347	1.196965	1.436603	1.297785	1.306453	1.116636	1.805586	2.217674	1.468895	1.86455	1.171931	1.95897	1.357924	2.093588	1.126705	1.408895	4.653753	1.611229	1.379809	1.688405	1.448611	1.199809	1.350996	1.273004	1.383806	1.536039	1.670252	1.119959	2.28974	1.240537	1.381501	1.192292	1.344714	1.89676	1.799329	1.368766
MIOX	0	0.06337245	0	0.01834702	0.02349059	0	0.02466781	0.0206516	0	0.02149414	0.08096814	0.02014497	0.01004823	0.009790655	0.02067602	0.1054989	0	0.03218115	0	0.008804401	0.06975248	0.06242707	0.01078678	0.04849315	0.07191782	0.03075929	0.03190059	0.04320444	0	0.01293032	0.07024242	0.04789475	0.01100175	0	0	0.06764001	0.01508665	0.02871125	0	0.01699029	0.007872015	0.02728337	0	0.03038494	0.02280002	0	0	0	0.02386885
TAZ	1.465497	1.735822	1.400531	1.7205	1.468561	1.311348	1.354471	2.506206	1.243267	2.902825	2.987846	1.689848	2.033638	1.128565	1.482691	1.728469	1.533565	1.713965	1.638594	2.02976	2.695278	1.959292	2.347254	1.111501	2.154564	1.271584	2.467627	1.725798	1.450475	2.484123	1.545432	1.460676	1.762041	1.478423	1.273236	1.42262	1.291361	1.581041	1.831321	1.48016	1.482393	3.183002	1.288463	1.676095	1.439845	1.409488	2.123335	1.419104	0.8747428
MTDH	14.17584	12.78682	15.89037	10.96398	16.75858	7.724374	15.36165	14.07063	12.22792	12.04433	17.76494	13.38577	11.12278	15.17657	15.0024	16.05106	15.89787	13.27895	15.19615	13.03664	10.75022	9.490908	13.51961	15.18791	12.56579	13.66325	13.90426	14.14464	12.43885	8.012269	12.88663	11.67153	10.51183	11.99623	18.19998	15.97504	15.40266	15.97753	9.947846	10.96252	15.18008	11.99402	11.2162	16.15964	5.045722	12.59523	16.12039	9.679443	12.78474
IDH1	65.23476	42.61203	73.99783	45.8323	21.74542	50.25861	55.02654	33.5156	46.60314	54.13972	40.76331	68.15337	55.86771	52.0183	52.45266	39.05912	42.57822	68.99525	59.88956	68.00702	36.16828	66.39033	74.99724	52.9554	56.50771	59.4407	44.22312	56.09666	80.39409	38.07841	103.5351	49.72981	58.139	61.44942	57.42233	41.21922	80.67848	52.48291	33.04977	52.9335	55.88174	49.08743	39.62988	56.43239	41.24809	54.6608	70.36814	44.08535	52.46943
SIRT1	3.654153	3.292879	5.878057	3.004782	3.915153	1.718049	4.961538	3.178468	2.557495	2.816162	5.212357	5.958512	2.113569	3.427164	4.304165	4.496466	2.247285	4.080908	2.513126	3.68303	3.476269	2.151555	3.792879	3.071531	2.224403	2.824295	3.067569	3.069025	3.872913	0.887888	2.499453	4.41656	3.720849	4.821494	2.30357	3.412936	3.536541	3.982694	3.070004	2.638427	4.302642	4.604717	3.737658	2.368236	2.100979	2.733028	3.297029	3.110372	2.876108
FBXW7	1.17852	0.9257006	1.38872	0.7639614	1.134667	0.4680784	1.323603	1.164592	0.6804826	0.8105718	0.9047149	1.243294	0.871894	0.9093708	1.209287	1.016728	0.9067868	0.9944717	1.043278	1.2205	1.134297	0.5831018	0.9453946	0.9313022	0.9542621	0.8234373	1.308833	1.271001	0.8008548	0.5169666	0.9013727	0.8180735	0.6377014	1.103298	0.6950969	1.099945	0.8929148	0.9060414	0.6547119	0.6436921	1.153096	1.400435	0.7329445	0.9044828	0.342335	0.8297209	1.080513	0.7845982	0.5736908
PANX1	8.427982	3.288318	4.095382	3.510515	15.72886	1.896272	4.36794	9.784922	3.212584	3.903566	5.323882	6.363251	9.508858	5.029448	4.552921	4.735191	8.273296	3.931082	5.891559	5.145268	6.456698	5.526994	6.751535	3.719332	6.86871	3.963554	9.628225	3.502852	3.384658	3.329533	4.92047	3.893479	4.302911	4.143432	6.07001	9.877459	4.383834	6.694751	2.880802	3.978244	5.468381	4.813382	8.80678	4.020424	3.37913	4.076151	5.396003	2.851325	4.071651
DNAJB6	1.441969	1.643575	1.405071	1.573768	1.542324	0.7744579	1.260798	1.705841	1.506131	1.4791	1.906189	1.864445	1.572048	1.304041	1.217066	1.69227	1.449828	1.396612	1.326885	1.801768	1.754886	1.072718	1.501376	1.680133	1.918368	1.167735	2.373682	1.248277	1.119017	1.024652	1.312276	1.121579	1.148803	1.498711	1.667705	1.983238	1.349265	1.538598	1.724949	1.155932	1.465625	2.094449	1.270384	1.460724	0.915684	1.28005	1.791036	1.170247	1.195162
BACH1	5.508108	2.529429	3.815451	1.754951	8.206017	1.247926	3.834996	8.206771	2.495076	2.628758	5.36346	5.044717	3.935787	3.354111	4.451092	5.606285	5.635024	3.55507	3.228099	3.307206	5.211017	3.84772	6.301201	4.012156	3.35799	2.073637	5.229194	2.373003	2.573907	1.652112	4.013366	2.00083	2.447808	3.761869	4.551714	7.434749	4.132635	4.411826	4.085218	2.465444	3.299571	3.035175	5.866947	4.536415	1.093101	2.317598	5.824943	1.63606	2.577551
LONP1	16.34791	17.62278	12.9058	12.21172	13.35504	14.2039	18.25863	15.86457	12.65119	16.81168	31.45021	14.47926	17.4362	15.71323	12.87463	17.92043	16.71976	17.68208	14.13844	16.5839	14.76065	17.87804	17.50242	11.43693	21.32737	19.16418	19.11284	18.53281	19.53676	24.25499	15.35697	15.27534	19.68531	14.11159	21.37292	15.59345	10.64642	20.48166	14.02924	16.7185	18.29756	11.70498	18.77796	15.16944	28.5595	20.43503	18.37016	11.50496	14.92176
PTGS2	0.9637271	0.2304132	0.4342855	0.5346994	0.5765069	0.07833077	0.6726648	0.3273293	0.3218812	0.512857	0.4967808	0.2883992	0.4760829	0.2736552	0.7188616	1.225056	0.2343146	0.4314599	0.1263743	2.93806	2.448922	0.5000564	0.8934623	0.8099432	0.4412524	1.003033	3.939899	0.3313516	0.3815658	0.3878557	0.3471727	0.125162	0.153753	0.594925	0.4649761	1.772009	0.06170951	0.3621029	0.4804714	0.2953583	0.3354085	0.836987	0.1935617	0.1708915	0.1010315	0.698056	0.8042108	0.2803331	2.975055
DUSP1	97.16462	113.8733	293.8904	271.1663	217.9248	252.1299	435.3757	269.1755	203.3415	143.2382	103.7522	68.11371	189.932	100.174	168.6394	340.7691	119.1807	212.2289	120.9784	308.8137	139.7593	92.38667	321.4738	100.6172	120.6798	351.263	406.2945	302.1754	240.9626	138.509	162.4378	266.8548	332.7052	466.2942	139.9138	289.8089	75.69059	202.5328	182.7249	250.7817	164.1817	189.5156	264.1699	123.9275	123.6477	230.1767	160.8759	351.1446	187.3487
NOS2	0.1013306	0.05905252	0.0484378	0.02761718	0.06061652	0	0.1202359	0.01776354	0.03583486	0.05084271	0.08705626	0.07797494	0.06050114	0.03789659	0.04446137	0.02419873	0.05839854	0.1430171	0.1219329	0.1173836	0.1542801	0.1163432	0.1484525	0.05213942	0.09279052	0.05732503	0.09603788	0.03716244	0.0470575	0.08897649	0.02013975	0.04119682	0.08516871	0.07025666	0.3956652	0.07895962	0	0.04630515	0.01143824	0.0511499	0.0778681	0.1916544	0.1046671	0.05880533	0.3088813	0.5109758	0.50735	0.004210783	0.0307963
NCF2	1.792056	1.911202	1.252137	0.7540072	2.214159	0.04698598	1.830844	1.171739	1.340184	2.511599	2.253544	2.934712	0.9861544	1.65751	1.528232	1.98018	2.967196	1.6647	0.9430967	3.78576	2.701588	3.191001	1.905547	1.472383	2.14502	0.7169605	8.655329	1.351555	0.9396072	1.435566	0.8688981	0.8030004	0.2834303	1.128592	1.517798	0.8594268	1.573175	1.81835	2.65911	0.9223153	0.9560627	11.08434	1.598533	1.91037	0.9160345	1.33288	2.99699	0.3483215	2.732961
MT3	0.0115176	0.01032634	0.01376404	0.03587506	0.0229663	0.01248185	0.01607817	0.1009534	0.06335962	0.01050721	0	0	0.04911983	0	0	0.02062886	0.008297234	0.01048763	0	0	0.0487112	0.01017229	0	0	0	0	0.0623772	0	0.03291523	0.06320866	0.02289156	0.01560859	0.0107562	0.01681184	0	0	0.01474993	0	0.01300112	0.008305544	0.01539264	0	0.03965613	0	0.02229115	0	0.02582114	0.03828901	0
UBC	83.12779	59.34169	116.8647	90.65817	97.74493	65.21104	80.15071	73.17195	76.26069	62.33204	84.26026	95.64408	79.6496	90.91992	123.3819	114.1102	61.14404	69.01183	84.9993	91.78509	94.95058	61.42865	131.0937	56.70698	106.4331	43.59405	113.3866	55.02131	91.13612	67.0234	76.21213	54.42939	124.5971	85.22631	124.7898	79.63567	69.85915	86.30724	137.3858	55.76463	93.72593	103.0637	153.644	73.89811	79.69161	68.39122	117.5411	64.97774	65.71036
ALB	46358.53	42829.25	35771.15	36896.89	14182.59	30638.22	37505.32	28346.5	20070.18	40572.46	12849.32	38016.14	30469.38	13804.59	17328.87	31623.8	33276.16	47718.65	31626.48	37308.08	30203.76	43614.75	29219.54	39516.97	30778.82	54790.9	31171.56	31440.8	40451.76	17275.49	16913.79	42652.53	29555.98	55227.31	33049.64	32660.49	39295.46	45301.77	37456.22	47628.32	44486.63	33033.4	39454	25598.19	25604.64	36798.15	26988.57	31549.41	53484.76
TXNRD1	11.23182	5.030816	5.753852	5.275735	6.52627	3.971926	7.791179	8.028486	4.213854	5.475732	15.93092	8.058061	8.183935	7.282111	5.292223	7.09735	7.861865	5.60339	5.459548	8.882271	9.52452	5.485052	6.870677	6.391155	10.79258	4.021666	9.28983	4.765834	4.745821	3.960488	7.67627	4.543737	4.09145	4.624675	7.725027	7.246562	6.248796	12.13609	7.298786	4.869685	6.097441	7.134404	7.808279	6.939379	4.160202	5.098019	12.50655	3.824596	4.665171
SRXN1	1.042991	0.2882687	0.2998907	0.09770568	0.3283807	0.09348433	0.2627332	0.3849251	0.1848855	0.4363996	1.185772	0.4693525	0.5953112	0.3128365	0.1926901	0.3324142	0.3615601	0.2642083	0.4355294	0.3282103	0.4112611	0.2077817	0.1938742	0.3228083	0.9335455	0.1911074	0.4813386	0.2876026	0.2185087	0.2151859	0.4286228	0.1540987	0.3442104	0.1945948	0.3273257	0.5274531	0.6025712	0.4348084	0.5311279	0.1979262	0.2148494	0.1755655	0.4792652	0.3438521	0.4022032	0.2497563	0.4805463	0.1629376	0.2965942
GPX2	42.31565	40.71036	49.17749	35.05053	157.4703	322.3237	59.81992	47.21031	99.8197	17.88533	263.044	38.94398	170.7387	209.9642	112.6658	59.50147	32.24313	29.88188	35.2622	105.9631	45.42772	84.22016	66.90748	106.4123	373.3726	29.58123	65.30715	81.47752	14.07764	399.3279	357.0054	105.1088	127.6765	13.90678	48.93684	38.17063	24.89037	85.05369	31.14834	64.6119	49.6957	59.35248	18.27283	203.3957	70.15118	78.61122	297.9014	151.5833	30.35205
BNIP3	18.44271	24.33119	24.45771	27.14551	17.1182	24.77409	21.80284	21.06654	24.98737	29.60768	28.40046	23.6251	26.79628	25.70669	21.41706	22.93623	24.9715	22.01633	19.66107	18.08005	21.10509	23.68294	27.49879	20.67734	19.70976	20.052	22.96309	19.37078	26.63054	24.23859	25.79761	20.04211	23.79087	25.86568	20.94715	20.8168	29.74537	21.8012	23.7303	23.49817	20.17901	18.10618	23.14178	19.80984	18.337	20.00188	20.45304	21.22297	16.33842
OXSR1	3.54546	3.665873	4.087146	3.31682	4.03256	1.90982	3.794655	3.66629	2.813653	3.155	4.461305	3.219011	3.959861	4.066756	3.933468	4.986158	4.496082	3.891212	3.388165	4.096987	4.303996	2.519218	4.062761	3.254365	4.321426	2.961486	4.976436	3.767996	2.841619	1.720212	4.004438	2.404755	2.585764	2.676557	4.098505	3.787993	3.519085	3.560772	3.620789	2.981135	4.645222	3.793708	3.609439	3.575209	2.241233	3.221319	4.95546	2.422716	2.24633
SELENOS	8.090088	8.432002	5.988795	8.097815	10.42218	6.161526	7.117246	13.69465	7.571945	8.733448	9.942999	5.793086	10.98324	5.528273	6.054264	10.20333	8.993034	5.688675	9.079713	8.590758	11.31956	7.080627	8.189566	7.302133	18.08765	6.762438	12.68793	7.098125	6.474408	10.74196	7.598578	6.277451	7.119796	5.826505	12.11832	10.32238	10.26698	9.875611	9.804355	7.393665	7.181694	11.25052	7.597232	7.136587	4.322136	6.866359	11.59176	6.555565	6.628712
ANGPTL7	0.0472695	0	0.02824456	0	0	0	0.03959195	0.04143239	0.0222887	0.0172491	0.02436642	0.05658235	0	0.02357107	0.008296277	0.01128842	0.01362111	0.01721696	0.02625242	0.1201144	0.03998323	0.03339858	0.06925132	0.02918689	0.007214276	0.01645627	0.07680088	0	0.07429826	0.01037661	0.009394949	0	0	0.02069929	0	0	0	0.01728063	0	0.0272695	0.01263462	0.03649161	0.05696361	0	0.04574267	0.06272737	0.01412971	0	0
SLC7A11	0.03509852	0.001966769	0.00917531	0.003416406	0.1078968	0.00237731	0.01071794	0.01922772	0.03103087	0.02801704	0.2525417	0.03376084	0.007484345	0	0.007700184	0.02750301	0.009481816	0.02996234	0.004061028	0.04262627	0.06308769	0.01549943	0.03012917	0.01128741	0.07867712	0.01718311	0.02178082	0	0.01410543	0.01685433	0.01743983	0.0341876	0	0.02881805	0.002953644	0.1349494	0.008427875	0.0414341	0.004952422	0.01898262	0.007329258	0.2049115	0.01510592	0	0	0.01164407	0.02131103	0.005469434	0.008889259
DDIT4	4.287081	8.406303	18.90197	11.79232	8.890187	9.693084	36.31672	12.81399	43.95185	5.045839	21.60437	4.491781	8.87424	10.33851	2.589285	12.98773	7.946884	2.742893	15.60654	5.301636	24.37506	10.55088	45.39207	10.98193	9.994864	7.202975	33.3887	26.29866	31.6429	11.90482	13.6699	5.05748	15.12179	10.48203	17.12319	24.33677	7.149136	7.454183	11.03634	13.03319	8.587305	18.97655	14.45108	24.60749	4.755478	16.71236	23.4555	3.255389	3.103693
ASNS	0.8073693	0.191611	0.1589151	0.2995567	0.4545627	0.06690888	0.2419863	0.2872311	0.4628046	0.5242448	4.137336	0.6131578	0.2997644	0.09867574	0.2625646	1.142669	0.1676451	0.3070416	0.2725537	0.7631272	2.382182	0.5033402	0.5783651	0.1759469	1.467777	0.260408	0.8316446	0.1393404	0.07125537	0.8548933	0.2831771	0.0707975	0.08870545	0.1629088	0.3644916	0.5687444	0.0790669	0.436946	0.3377401	0.2568566	0.2221481	1.041247	0.2575445	0.293987	0.2665581	0.3277199	0.5110673	0.1342006	0.1475457
TSC22D3	5.953136	18.94959	23.85478	19.62486	6.022377	7.437784	32.41107	9.218094	16.36223	11.93905	9.580675	11.09476	11.34825	23.77126	6.498084	11.15282	9.501477	4.681027	12.21245	19.24664	5.050521	5.046062	27.94988	3.083731	9.603994	15.26562	24.33108	22.37007	23.17878	20.88401	5.916015	18.3613	9.340609	22.16784	13.70599	10.84747	12.73483	11.2495	20.29508	7.414156	14.32503	36.21436	17.74589	16.04736	16.25152	18.74534	23.27549	5.844192	8.757781
DDIT3	6.501101	4.704912	14.20008	13.35228	11.03048	7.715498	6.905636	16.47969	7.775202	12.3647	20.60387	8.130581	5.27429	3.791814	7.391629	12.28252	8.34338	6.148006	8.368965	7.968804	26.12379	8.265752	13.78762	12.00462	13.36535	3.985458	13.47105	7.508222	3.534305	13.81265	5.148521	5.277098	9.317699	8.050161	6.660677	7.827343	7.426682	6.659514	18.1481	5.531669	4.869059	10.01178	12.75996	4.61227	4.576825	4.989948	8.842252	9.611601	3.002372
JDP2	4.262106	1.97453	2.674443	2.594877	2.916359	2.063073	2.22642	1.692411	1.768075	3.126665	4.026129	2.756323	2.874146	2.143361	2.155984	3.241505	2.591266	1.220527	1.733847	2.807484	2.465611	2.292731	1.994788	1.714635	2.695672	1.656868	5.047827	1.667643	1.70195	2.234758	2.670812	1.552066	2.760258	1.324987	1.580884	2.402074	2.368422	2.098592	3.891769	1.480458	1.721066	4.856869	2.091395	1.724227	2.978396	1.720181	1.993193	1.113997	1.546977
SESN2	4.068577	7.982237	4.104252	3.473574	1.77977	4.130303	6.560614	2.583322	3.958211	6.456273	9.775654	4.102119	2.790877	4.873416	5.463116	6.573772	2.343907	7.627085	9.783645	5.728843	5.307272	3.901816	7.164609	4.041924	4.848808	7.108779	4.507594	5.381999	5.892431	5.16512	3.342953	5.335185	4.371846	6.399373	9.759971	2.759229	4.001959	4.20005	3.382222	6.985742	5.478375	4.394427	4.261616	4.907154	6.071766	5.626738	9.14876	4.812365	7.117843
SLC1A4	2.792992	0.8775335	1.242546	1.676292	2.987305	0.9549685	1.202451	1.098437	1.258016	2.33657	5.160596	2.440181	1.261365	1.337997	2.648998	2.361056	1.379448	2.359982	1.052738	1.820774	3.961524	1.244151	1.677937	5.180562	1.333247	1.183585	2.911874	1.968115	0.7798879	2.289154	2.115013	1.993762	0.8798925	1.51101	2.245695	1.728196	1.202688	1.521547	2.065115	1.055411	2.412388	2.038469	1.842467	2.504824	0.9707572	1.262423	1.702108	1.809359	1.925446
PCK2	143.0792	200.5268	139.8798	140.4734	63.5069	155.3643	186.9119	155.3471	81.25145	145.0096	145.0282	141.9922	97.25964	112.8962	88.95704	135.6412	175.4488	198.6321	154.6922	131.4429	112.5698	187.6412	161.3666	119.1639	154.3328	143.2898	99.32324	174.566	208.4926	126.8027	142.6187	149.8573	169.5399	170.3376	189.0579	103.0747	161.2736	156.7243	135.4931	175.0308	194.8593	82.06984	177.821	114.7575	203.2486	120.7723	133.3662	120.932	203.3071
TXNIP	20.41657	88.39519	92.53442	93.0952	98.9378	75.63143	146.301	39.68916	52.3682	82.1908	104.2954	70.93349	30.24366	36.24005	175.9185	239.5082	48.98049	103.4559	108.3161	59.87017	29.87357	24.87238	69.26202	11.38224	105.6075	41.04035	99.1506	92.72891	89.63455	65.70949	38.02642	100.3752	45.73219	47.71797	74.36716	64.44382	21.29529	78.61414	97.15955	66.76587	60.88565	108.6897	43.91497	85.72594	56.85958	64.60369	57.08151	118.3649	65.42416
VLDLR	0.1178078	0.1360912	0.07986869	0.1393697	0.2334051	0.1644987	0.1960817	0.1886485	0.1103862	0.1632763	0.7182184	0.1762723	0.1990366	0.08849436	0.2027884	0.2001817	0.2284916	0.1237763	0.08597885	0.7619357	0.1092301	0.08203733	0.2924939	0.04662902	1.19808	0.1064768	0.1983605	0.1911007	0.1796671	0.1268194	0.3939964	0.05065899	0.04654685	0.05787114	0.2989414	0.09105581	0.1102509	0.3437142	0.09717914	0.1633717	0.1301938	0.1976338	0.1170066	0.1490062	0.1753885	0.2826016	0.1574512	0.1016756	0.2647051
GPT2	39.40204	45.519	22.49305	30.09381	21.59475	21.62645	42.83219	47.07208	36.14112	58.89248	38.01966	42.06239	45.92318	37.36258	18.94986	57.95213	33.70564	42.99174	46.38404	20.93429	24.68161	29.68843	22.0104	15.44083	40.87716	28.37825	55.22858	16.70604	23.91395	35.87958	17.8194	50.75534	34.97187	34.1034	15.08235	49.03177	35.313	41.36432	44.35317	41.58654	31.0376	36.11962	60.56362	29.66469	32.79001	23.23382	30.70906	20.32121	19.37874
PSAT1	91.99013	90.0357	70.28938	51.71598	51.86868	36.50012	79.6705	66.832	44.81336	91.34804	81.65683	80.93456	59.831	57.75884	48.1997	67.14797	65.63542	50.1016	47.19746	60.00589	70.86619	62.69544	55.56915	54.62263	29.67151	49.10831	17.77982	36.4215	70.26186	49.94826	64.97079	44.49031	48.36835	45.0688	32.52411	48.28008	86.82239	66.14183	51.11716	118.8646	84.69314	42.23755	73.48923	32.17415	62.93919	62.62096	39.52064	28.07208	54.89826
LURAP1L	10.7377	14.94781	19.78764	12.07079	32.67742	8.657585	21.84692	23.25971	29.97139	7.387533	10.58072	15.09495	25.12307	11.42301	11.66973	30.67877	20.9971	3.650739	32.62826	6.964414	16.17568	19.22116	18.30081	2.348915	13.53288	5.087325	23.2094	12.15609	12.10298	7.450487	22.16003	5.695596	26.41348	4.389144	10.06162	23.40252	19.34312	22.07009	8.793713	5.360087	6.896653	13.39175	28.81301	24.9948	10.53492	11.76011	16.83457	8.940575	5.697027
SLC7A5	3.442327	2.434651	1.555971	1.62152	0.8861637	3.107154	2.356	1.625875	4.338185	3.360008	2.026516	0.9531183	1.977712	2.442122	4.480357	1.903413	1.712117	4.376926	0.8708722	2.209446	1.878283	1.264145	3.033547	0.3579193	2.12325	2.541947	4.519884	1.676187	3.230336	2.569442	1.063481	3.048582	1.93219	4.230595	2.329463	2.607746	1.473271	3.309097	3.40755	4.495191	2.791873	4.354491	1.588999	1.604363	2.895329	3.923056	1.762718	2.338388	1.788821
HERPUD1	17.9113	29.53794	26.23362	29.1863	22.10802	21.67039	34.3054	20.36548	17.45632	16.23518	22.98703	17.12865	13.1315	19.06442	27.38057	27.77512	14.68319	19.56103	18.00768	21.40467	24.02053	14.30397	23.38672	17.58769	18.99569	17.88588	18.90147	22.3453	31.19152	17.14122	21.57245	16.99521	25.14451	17.4097	17.89957	17.84264	22.39134	25.81271	18.58755	18.45969	27.67016	27.05904	25.79014	22.56427	27.85395	21.11613	24.50037	22.0596	21.36354
SLC3A2	20.2548	10.6424	6.655624	10.16601	14.95657	13.20928	10.75499	19.87747	6.505805	18.83206	28.94404	12.14747	12.11473	7.939635	8.075133	10.50449	12.53684	14.00471	10.69232	11.3755	20.20182	14.75649	9.9821	13.46016	24.5239	10.79339	17.7848	8.279516	9.318518	8.866667	8.982094	9.906523	12.50496	12.7786	17.9521	15.20278	8.770231	10.15773	18.41735	9.13728	10.92716	11.6367	18.65525	9.912003	10.75915	7.640049	11.38964	8.764947	11.95482
CBS	2.129501	1.559825	0.8905104	0.6725238	0.01450652	0.02703113	2.546172	1.530398	0.4557459	0.02844347	1.390222	2.284599	1.239276	2.254361	2.388602	0.8581243	0.8917008	1.158332	0.05194776	1.451712	1.595546	1.608152	2.163981	0.01925148	0.6542921	0.01085444	0.6501026	1.995337	3.154245	0.6125689	0.9729047	1.713365	0.09608777	1.194648	1.083094	0.4475444	1.928556	0.04559276	1.960339	1.915592	1.677159	0.5993336	1.288211	0.9931567	0.9594556	0.8399035	0.5289021	0.681499	2.769035
ATF4	100.0999	62.29597	57.5892	93.27009	42.12757	72.48131	57.10332	86.21203	36.40297	87.26475	108.0446	63.7474	64.90756	31.20219	50.02178	105.8423	75.91302	49.12238	66.02887	59.75366	145.7133	69.82539	54.86721	95.33018	74.53027	53.85198	96.94763	54.30736	42.1441	67.1283	75.58116	49.904	77.99909	66.82793	35.12827	68.20993	80.2414	61.91849	80.86418	47.48936	51.19874	74.26156	82.37452	39.65865	31.5912	37.61439	42.33915	69.41364	47.35878
ZNF419	0.1717356	0.3126838	0.2178612	0.3044945	0.1475143	0.1517539	0.3356317	0.1806345	0.2076345	0.4555481	0.5220767	0.5015011	0.3155005	0.193231	0.2272194	0.3391388	0.1617847	0.3295969	0.1883106	0.3277858	0.270414	0.2986854	0.3217553	0.2120788	0.4818664	0.326532	0.3147992	0.3003809	0.1944282	0.1855973	0.2494331	0.3312002	0.2220683	0.3258795	0.3059389	0.1907087	0.2943705	0.2752774	0.2922751	0.381051	0.2153912	0.5343925	0.1728419	0.3509521	0.09971309	0.3646334	0.4146279	0.3161999	0.1855777
KLHL24	2.433761	4.99347	4.770446	3.116082	2.784968	1.65408	5.28909	2.634911	4.061693	3.246709	3.570325	3.540657	2.486888	4.407185	3.397881	3.839172	3.488925	4.30529	3.953086	3.628696	2.366889	2.261823	4.907094	2.230203	2.21558	3.672268	3.141757	4.292404	3.414715	1.589357	3.181838	3.041326	2.576683	3.47036	4.953271	3.26425	3.307858	4.482912	1.427461	3.457142	4.332972	3.495211	3.44661	3.747443	2.168158	3.891798	5.896735	2.785017	2.658009
TRIB3	28.81629	9.379787	12.62754	18.50509	21.76617	10.29609	8.274094	8.392297	7.311396	22.1852	74.67851	10.87308	18.95053	7.419697	8.802326	36.75122	13.1559	5.447604	9.957541	6.317714	34.58912	8.940573	9.748585	10.00538	15.1535	10.52108	10.23852	14.21298	8.324099	13.95806	19.11556	9.794239	19.82819	4.784491	6.495638	5.92802	21.32774	11.55867	12.60919	4.083123	7.596059	8.242926	10.80845	8.311244	15.3588	11.6019	5.54357	8.858683	9.903603
ZFP69B	0.1596148	0.1431059	0.1642541	0.07595633	0.1414555	0.1249284	0.1609232	0.03108992	0.0905934	0.09707497	0.1904584	0.1061453	0.07563548	0.1179146	0.1167251	0.1217645	0.06388106	0.1130431	0.06566406	0.1723094	0.2175181	0.1331394	0.2517036	0.1916353	0.2300707	0.03087102	0.2721399	0.1626051	0.006335422	0.09732969	0.1057463	0.0540773	0.04968769	0.03235891	0.2507317	0.07273468	0.1930534	0.1836991	0.1401353	0.1278901	0.2547946	0.2532879	0.04579735	0.1486646	0.137297	0.1765095	0.2849452	0.07369753	0.1078
ATP6V1G2	0.1281098	0.1236948	0.1177668	0.06139029	0.0458506	0.02135925	0.2407419	0.08637699	0.06970022	0.2517227	0.1608615	0.04212898	0.05043305	0.04914024	0.1643103	0.1470859	0.07099217	0.06281345	0.1003388	0.08101526	0.1250337	0.208885	0.1353497	0.1115546	0.06768046	0.08576881	0.1867975	0.0180706	0.1478541	0.03244927	0.04896576	0.1201942	0.06442197	0.1150753	0.05307479	0.2020784	0.08834156	0.06604792	0.07786743	0.1350202	0.1580416	0.2434451	0.03393028	0.1397962	0.02860888	0.09154048	0.1104645	0.1474225	0.2063223
VEGFA	8.70299	3.730539	5.888803	4.814475	6.837103	4.059594	5.249726	10.77805	4.265438	6.532444	5.266405	5.40913	6.494084	3.646938	6.236198	4.902666	10.9549	6.599041	5.607536	5.671579	13.94292	8.134476	6.425019	10.7049	4.948497	5.464012	9.071827	7.234724	4.806928	2.465347	6.496741	5.570281	6.002638	6.270404	3.46253	7.397096	5.689122	4.335232	8.301392	4.692109	3.620014	4.078035	5.066974	5.41705	2.064326	4.062387	3.915809	5.095783	3.37755
GDF15	43.66399	2.308696	11.93958	21.28331	91.98585	54.86737	17.19489	6.557888	20.45956	19.20925	46.92839	16.00986	99.3213	14.98896	8.843156	52.0401	10.85273	9.720588	4.691975	54.0299	67.66709	21.57857	32.66593	30.72484	63.11231	7.738175	99.68018	5.688578	4.258934	22.73326	15.04153	4.403303	13.82288	15.41948	5.746719	43.24071	4.829694	22.68804	45.0425	10.27875	19.14441	13.67268	34.26	10.34162	23.26059	14.16619	24.46296	5.813665	7.743846
TUBE1	2.199831	4.894035	4.487252	4.160844	2.268882	1.48959	3.901087	3.202115	2.334461	1.873982	2.39306	2.01838	2.800294	2.229209	2.252652	3.037921	3.945482	3.124853	3.676446	3.047795	2.073765	2.709315	3.836826	2.813402	2.6697	4.051045	2.218447	5.06878	3.030634	0.7626611	1.589079	1.724985	2.315104	3.498902	5.71964	2.869602	3.56327	5.331803	2.123547	4.934056	4.416014	2.560257	3.01924	2.790002	2.357803	2.94337	4.353564	2.216627	3.207091
ARRDC3	21.03776	12.57199	43.89178	5.873655	16.14085	1.352328	10.42785	33.72254	13.30459	14.16139	10.87915	9.551061	11.4922	7.872536	13.11812	8.192453	26.60712	20.57386	5.86259	6.476992	40.04041	17.47457	9.41953	21.5263	8.170944	11.21519	17.07346	5.527909	10.23277	4.019523	7.670574	2.408787	2.827311	4.447227	12.02104	50.25558	7.232455	4.203929	20.70768	11.03942	2.613292	5.515171	30.45189	8.36156	3.357075	4.60928	5.867492	3.998684	15.52613
CEBPG	15.2532	8.751509	13.05498	12.99822	10.47953	8.493821	12.31375	8.892081	8.447505	10.61574	29.36975	12.89813	11.25101	6.904447	9.138314	20.95076	12.11829	12.39544	10.90434	10.81545	20.07117	8.481156	10.04008	9.349096	14.42887	9.146749	17.90718	9.340974	7.744928	7.123222	13.60892	8.258679	11.16295	11.31783	7.420673	9.647069	8.94997	9.10081	11.19704	6.395538	9.426495	9.764639	10.56969	8.777685	4.957307	8.68846	8.290904	10.99861	6.75762
RGS4	0.7568867	0.1333669	0.564667	0.1873778	0.8636726	0.009482695	0.3298019	0.1917405	0.6016936	1.313125	1.894413	0.2281847	0.9329315	0.7381215	0.6411705	1.083989	0.173348	0.1394339	0.4333169	2.537357	14.76572	0.2318425	0.6730094	0.2476299	0.6677233	0.2893935	9.497571	0.2807931	0.2156795	0.412979	0.182607	0.3794606	0.1389187	0.2777969	0.3416662	0.2691454	0.2353218	1.223559	0.3605175	0.1735216	0.4180633	1.340872	0.3803598	0.9027518	0.2921288	0.7024999	0.3334857	0.1708972	0.3368489
BLOC1S5-TXNDC5	0.0320379	0.1034073	0.08423073	0.09480217	0.04258944	0	0.09391996	0.1067104	0.08560429	0.1344458	0.1816634	0.05478554	0.0437229	0.05325263	0.05060679	0.06885866	0.1061679	0.03500748	0.05337939	0.06704357	0.1788565	0.1075238	0.05280361	0.2439784	0.04400665	0.03903754	0.02313485	0.04699889	0.05951306	0.1476923	0.07004387	0.08683522	0.05385592	0.05144107	0.0258824	0.07358053	0.04923492	0.04294515	0.2242201	0.01848248	0.02140845	0.07419887	0.1158248	0.02479013	0.01860184	0.05101776	0.06703696	0.03727729	0.03894771
EIF2S1	6.949022	4.350461	5.957593	4.612357	8.125253	2.515675	6.810277	8.525973	5.143275	5.618716	8.942316	6.55293	5.850543	6.319791	7.106807	8.154412	7.746431	4.404776	5.600467	5.848266	9.146182	4.933687	6.486254	6.731228	7.81992	3.737658	7.793234	4.661752	4.90859	3.776643	5.677848	4.718789	4.870728	4.391217	5.928466	7.717544	7.01964	3.764065	6.09861	3.512604	4.488378	6.035153	6.284472	5.306486	3.489093	3.795904	5.81971	3.584681	4.75389
IL6	0.4806273	0.05501059	0.4338332	0.1990771	0.6525138	0	0.08565179	0.3854234	0.2410929	0.7929666	0.1317836	0.078691	0.4797315	0.169976	0.07179147	0.1709467	0.09576909	0.03724656	0.2745021	1.704318	5.440741	2.01406	1.82588	1.041841	0.2575172	0.3204081	14.39028	0.01875185	0.04383659	2.682583	0.4064939	0.01385838	0.2005519	0.1567304	0.178996	4.110054	0.06547999	0.01869215	0.7503134	0.05161962	0.1093331	0.1894671	0.2640707	0.1318786	0.07916644	0.6649405	0.9093892	0.04249451	0.2831652
CXCL2	45.46112	9.560621	67.05458	25.93263	12.48797	21.93556	57.21044	77.46923	63.76044	54.3151	10.49439	32.83972	16.31415	10.25734	84.93815	62.35026	56.1516	41.84528	69.99431	55.08092	72.92224	67.83201	32.10761	27.37645	16.01639	25.33844	82.84633	28.50329	27.96519	63.44486	46.17287	40.59139	84.87209	65.49328	12.49669	55.3377	39.6138	59.34319	90.48493	52.719	35.66581	34.97578	54.93977	30.65091	13.03538	36.83673	35.15345	49.35307	32.41808
RELA	10.25365	7.745411	6.772312	4.887807	10.58331	5.375595	8.973112	11.79096	5.456237	8.972624	16.10811	10.56475	6.447111	8.682591	7.638867	8.484348	9.096674	7.210564	7.559169	8.294146	10.76934	8.833682	8.473939	8.599386	10.98926	6.649329	10.93651	8.492298	7.336837	6.808753	8.030938	6.748438	7.9268	6.437799	10.07295	8.035664	7.116071	8.309543	11.44323	6.296701	7.206208	8.920132	9.442683	7.969973	12.55295	6.531036	9.418975	4.762932	7.707011
HSD17B11	43.81017	37.98571	66.93911	56.01034	47.85474	55.00173	70.47908	52.35289	42.42541	104.9587	68.59616	76.88515	44.7497	57.7709	78.53069	52.70055	23.3857	71.0579	23.26792	45.14576	106.7395	51.47038	63.44179	65.09672	39.48532	52.79346	59.92087	29.36507	33.23107	47.1324	58.76889	65.42976	54.25446	77.52544	54.13285	49.57612	59.3433	69.83037	109.352	67.2323	49.11479	68.98366	53.31988	65.41838	36.36627	39.03075	41.2843	63.27434	76.40619
AGPAT3	11.24197	8.774395	5.864508	6.468606	6.321891	5.435932	10.52938	4.317787	6.573818	11.43478	10.49188	9.171609	6.547014	8.376381	12.2586	7.226124	8.921763	11.46294	7.269564	8.596479	5.735243	5.179483	7.237456	4.635719	9.00183	7.347241	7.482909	9.201375	10.45403	7.207804	7.927523	10.48077	9.013708	7.76048	11.42946	6.005552	7.162493	8.772648	5.129275	7.590823	8.244328	7.602896	7.134246	9.521965	10.64141	13.45677	10.91635	7.840985	8.747502
SETD1B	2.104585	2.347799	1.310757	1.946002	1.664424	1.116948	2.447681	1.666252	1.431946	2.010501	2.44653	2.402161	0.9181769	2.051539	2.155066	1.20787	2.515282	2.796945	2.061134	2.362206	1.625193	2.591477	1.225671	1.257066	2.16724	1.829496	2.019122	2.813922	1.818176	0.8826587	1.846152	1.90544	1.663627	1.586143	1.757793	1.500828	2.147704	2.377008	1.134689	1.974602	1.397829	2.204276	1.927668	2.202151	1.150055	1.698655	2.192717	2.047334	1.383574
FTL	7033.796	6225.751	4046.576	5267.882	4898.084	8162.728	5778.026	3800.507	4818.605	6083.609	9442.097	5105.244	7960.268	4930.494	3735.724	5220.85	4207.457	5350.731	4657.518	6209.188	4617.886	6379.44	4661.934	5004.192	5120.088	6374.627	6206.573	4787.127	5689.796	13999.47	11325.89	5821.4	5197.644	5464.629	4146.351	3453.999	7157.595	6204.661	5545.329	6530.413	4701.994	7711.304	4799.941	5853.678	9476.672	5522.842	6455.089	6011.824	8294.248
MAFG	3.299324	0.6686562	0.5425034	0.5775936	1.223107	0.3470121	0.7270735	0.6927782	0.9110017	1.305271	1.486921	1.303048	0.9092457	0.5086564	1.742886	0.8227569	1.159211	1.454161	0.4727246	1.902371	1.172529	0.6694207	0.9983433	0.5088808	1.874368	0.5609034	2.473204	0.7135188	0.6486696	0.9653949	0.7572545	1.230412	0.8251901	0.778	0.8513623	1.023982	0.63846	1.368163	1.171276	1.020075	0.6662801	1.761656	0.7501143	1.317239	0.6354131	1.328537	1.093453	0.7680468	1.45906
IL33	6.413039	5.808057	7.745477	5.530703	6.588399	0.5779867	5.888051	7.308598	5.136954	4.396738	17.8756	9.481637	4.698891	8.400112	5.79329	10.88822	3.940528	6.159364	5.406304	7.218527	3.983111	5.640992	6.336591	6.646483	4.725043	3.526675	4.209387	4.699124	3.526986	3.747926	3.464458	4.883134	1.020454	4.557026	4.142261	3.649085	12.29423	11.11993	6.974762	4.582344	6.023812	7.526632	2.89445	5.754064	0.7301054	4.885169	7.786491	1.594635	4.568418
FTH1	207.2737	100.9214	126.46	88.79791	131.2296	113.3017	145.8302	129.1125	94.31734	199.9774	244.7584	161.0918	173.4076	157.5892	126.75	126.0623	124.5266	161.7187	130.8386	114.5837	130.4064	131.4775	177.4686	96.11411	153.8361	148.0513	191.2228	111.3281	154.4471	187.9794	148.621	138.7462	113.0554	144.2389	118.9054	121.6952	145.1284	96.97726	173.311	118.4206	127.1527	219.0961	111.3269	133.3906	118.671	107.7705	123.584	86.76042	159.8733
SLC40A1	33.96002	43.10849	54.81722	44.26729	44.2612	19.02643	47.33539	18.14254	45.60816	47.27366	69.37198	59.32578	38.21467	60.03338	54.50914	44.16733	52.51985	57.83294	36.69457	55.37368	23.52996	30.02787	79.03133	54.5643	39.90896	50.49333	47.6828	56.72691	41.10033	30.16827	50.72437	36.12598	26.21623	74.40533	102.2801	28.48462	76.11178	47.10554	44.8869	40.23272	46.10405	95.36133	24.10472	76.4566	28.31901	36.20801	65.35517	23.9641	71.26591
GPX4	109.0168	129.9584	103.3548	128.1083	64.08118	183.1607	105.0788	115.2297	61.17292	192.3578	113.4936	143.5567	136.1854	59.31884	44.9141	72.71227	102.0966	99.77366	109.8719	105.9741	147.9408	150.3065	96.49106	118.8533	92.25114	119.8543	130.0903	128.7104	113.758	195.4792	112.2735	113.2505	118.1144	123.9617	83.53063	121.9628	137.0483	117.7014	127.0451	116.5796	105.3253	158.7737	109.1101	88.00609	213.6378	120.9012	85.88451	105.7144	175.7769
HAMP	5.90451	331.5123	93.83838	130.7923	190.1126	4.364919	37.26783	495.9685	79.23689	55.86603	54.33276	262.1634	49.51131	116.4576	135.3916	19.86246	109.8286	144.0453	65.62369	128.645	109.0556	112.2804	35.18688	349.7998	64.5232	32.10619	40.39093	73.9861	152.3333	450.5235	54.87689	136.7254	219.031	60.86892	82.34042	204.4371	113.7746	11.22104	680.7225	102.3404	137.713	150.3238	276.8659	183.9653	102.3925	88.23196	65.06207	152.9886	57.43328
HSPB1	62.48939	82.28624	51.94625	65.358	46.85383	82.00612	44.26724	31.92624	32.4305	101.6354	145.9305	90.28486	110.2015	32.25171	41.63387	99.44595	37.17225	45.39367	56.4517	70.24751	121.5954	79.73213	74.17249	70.90354	134.3914	62.74926	146.9036	42.43041	64.07321	157.6568	99.57062	50.53746	62.28845	53.25204	51.95467	64.72355	36.66366	59.98345	84.80384	35.10856	59.33	80.94851	61.26793	43.39992	79.75501	80.15798	72.47581	66.88249	83.06965
NFE2L2	24.7319	12.38299	19.59033	12.38909	20.49595	7.535674	14.15525	16.93535	13.46264	16.32206	20.76152	23.97804	15.19128	17.48108	15.59522	18.64232	13.35812	11.19729	12.76141	17.92054	25.58908	18.23958	18.35564	23.17182	29.13706	9.144144	19.01477	10.47321	11.98383	8.13713	21.92264	12.98413	15.95206	13.69838	17.20042	16.56499	15.27216	14.54509	12.94215	8.563881	13.70778	18.96714	15.92148	16.46998	4.999608	8.950381	20.7113	9.214148	10.70696
STEAP3	55.00014	43.60237	47.70918	38.69712	49.13738	51.23124	62.10438	41.64323	39.84082	27.65793	41.72183	55.61879	30.18716	61.1008	79.43303	45.08883	46.23056	50.65608	51.10722	57.12262	45.80827	37.95875	38.5168	49.05463	52.0041	46.55712	35.37408	60.99436	49.79902	46.98023	44.45765	55.56727	64.38396	31.37753	42.98787	26.5491	33.11225	42.828	31.47412	38.37063	45.06106	42.44886	50.41257	74.96084	58.47911	54.21488	52.5906	53.82809	45.09864
DRD5	0	0	0	0	0	0	0.00633811	0	0.007136212	0	0.007801437	0	0	0	0	0.005421347	0	0.008268576	0	0	0	0	0.008314617	0	0	0	0	0	0	0	0	0	0	0	0	0	0	0.005532769	0	0	0	0.007010148	0	0.02342118	0	0	0	0	0
DRD4	0.1145989	0.1155893	0.1797479	0.3011792	0.1332989	0.2794345	0.06998955	0.1632274	0.1238328	0.3659098	0.1722971	0.159223	0.06109217	0.07143135	0.1005664	0.1624936	0.1031958	0.3260965	0.1325952	0.1605894	0.2181022	0.2150782	0.1705144	0.08844992	0.207695	0.1994807	0.2068823	0.1838748	0.1432826	0.2358449	0.156591	0.1553039	0.08026732	0.07318329	0.1543014	0.1292481	0.07338015	0.06109646	0.08084987	0.09296923	0.2488772	0.1105866	0.09864362	0.2032108	0.1802082	0.2851399	0.1498687	0.04762148	0.04837334
MAP3K5	3.343439	3.054863	3.094411	1.454005	4.996182	2.071104	3.121761	5.130251	3.013182	2.151108	0.829515	3.220278	1.987409	4.141512	4.89123	3.234754	4.639001	3.702024	2.529747	2.960969	1.329666	1.617406	2.290573	2.475839	2.654897	2.100851	3.651742	2.333854	2.616779	1.094798	3.084697	3.903809	2.969646	3.200151	1.343008	5.615748	2.656934	1.127963	1.891549	1.757911	2.146182	4.01334	4.842359	4.780009	1.598418	2.63137	4.850977	2.470347	1.325745
SLC2A1	0.5496655	0.3272592	0.4900899	0.1972928	0.7849267	0.2745728	0.5275283	0.3124105	1.373522	1.488667	1.036703	0.8628361	1.153783	1.049259	0.8328236	0.3281637	0.4300062	0.2776275	0.7949789	0.9146785	0.8644947	0.5689011	0.7431515	0.7601033	0.9109931	0.3064733	1.407044	0.3622263	0.3006696	0.6410208	0.5505055	0.2967977	0.2807266	0.542198	0.9482473	1.919667	0.4619509	0.3035106	1.056729	0.9723538	0.3558208	1.299531	0.2846215	0.6645587	0.5526888	0.4045973	1.136015	0.2426888	0.7018581
SLC2A3	3.129531	1.188865	3.064605	1.66388	5.263077	0.4914189	0.6306105	10.00877	3.512293	2.055844	1.685219	2.047225	5.49984	2.837882	0.7385828	1.400792	2.294098	0.5567964	1.955569	3.483981	11.38472	3.152343	6.262665	1.583779	1.756376	1.183986	15.50399	3.055176	0.4785975	3.31809	1.918583	0.3305378	0.4042298	0.6318074	0.6383064	10.42848	1.456186	0.9021226	4.610643	0.4533338	1.053646	3.031232	3.628222	1.236029	0.9873198	1.727731	2.80334	0.5081982	1.814317
SLC2A6	0.7949127	0.7716401	0.5678306	0.4840295	1.148084	0.3044267	1.022065	0.4243379	0.4884878	0.872395	1.586667	0.7614231	0.550575	0.6258718	0.7762503	0.8385476	0.9257159	0.7183851	0.7081331	1.447265	1.066712	1.182423	1.581586	0.5966164	2.476563	0.535791	1.888202	1.019259	0.4611758	1.121782	0.4217058	0.6682264	0.3181556	0.6586702	1.142735	0.4706303	0.3903606	0.9395393	1.032234	0.6982147	0.750839	4.669392	0.5196101	1.09451	0.5552385	0.6741598	1.728507	0.5016969	0.3229262
SLC2A8	4.616155	7.099069	5.568004	6.979489	3.959703	5.831524	6.639493	4.905397	3.428761	6.432275	9.944786	3.799492	7.153411	4.816803	3.34661	3.752861	4.493447	4.870397	6.187404	4.758304	3.654019	4.557452	5.888857	3.109697	7.131499	5.50843	5.406511	7.052311	7.038632	6.444226	4.576665	6.069651	5.674213	4.524788	10.84252	4.378387	4.463051	8.112888	4.359508	5.620491	6.349205	4.362015	7.339542	4.459624	9.695118	6.676096	7.136752	5.130226	5.500433
SLC2A12	1.037055	0.9085654	1.151612	0.2618104	0.2612426	0.3438347	1.275821	0.2365875	0.3126006	0.5183995	0.1220502	1.072941	0.5008464	1.164921	0.6898239	0.5739129	0.5594654	1.203033	1.051977	1.111278	0.3204386	0.7779073	1.890477	0.2972647	3.548552	1.166366	1.047217	0.599157	0.7070972	0.2598798	0.4705886	0.8823939	0.4024355	0.9988012	2.42925	0.442796	0.4426992	1.684993	0.4757367	1.973749	1.237245	0.6580251	0.6317977	0.8732881	0.6323791	1.074559	5.456756	0.2951695	0.6300421
SLC2A14	0.01138538	0.02381819	0.02721205	0.002955268	0.007567551	0.04112853	0.03443612	0.01995889	0.01491244	0.01038659	0.003260511	0.1070809	0.0258965	0.03784901	0	0.01586048	0.002733995	0.003455746	0.02459016	0.06807263	0.1187749	0.06703679	0.08339971	0.003905547	0.417033	0.003303061	0.08221482	0.04175525	0.01898013	0.02499322	0.01508585	0.005143137	0.01417696	0.01384903	0.398575	0.003112914	0.004860201	0.0231235	0.04283956	0.05473465	0.01267995	0.01464901	0.05553459	0	0.0440705	0.02518096	0.1616566	0.009462366	0.007689408
EIF2AK4	2.502063	3.04286	3.023909	2.500899	2.768619	1.906129	3.191435	1.315236	2.904958	2.967015	4.262715	4.644716	3.486469	3.492686	5.13207	6.999908	2.80187	4.310108	3.369149	4.591596	4.386938	2.356716	4.070011	1.719002	5.096036	2.901483	7.078827	3.111724	2.013908	2.936604	3.46944	2.573063	2.485385	3.318985	2.849504	2.389019	3.929397	5.048942	2.221122	2.613274	5.090298	4.475121	2.022718	4.851496	1.636995	3.123033	4.490646	2.791241	2.169057
TFAP2C	0.01408175	0.01893792	0.08414154	0.01096547	0.02807927	0	0.04422967	0.01234286	0.02213294	0.03211604	0.01209807	0.1264206	0.1261162	0.005851586	0.01235745	0.004203574	0.03550554	0.01282248	0.2020344	0.04735918	0.08933358	0.03109235	0	0.1738976	0.1826784	0.03063987	0.06990882	0	0.01509117	0	0.01399394	0.00954176	0.03945253	0.02055464	0.02844049	0.1097289	0	0.04289968	0	0.07108219	0.009409743	0.02717745	0.02424237	0.07264073	0.0272538	0.03737341	0.03156967	0.01170331	0.01902094
SP1	4.371344	3.163537	4.260489	4.22133	4.852381	3.03812	4.583991	4.490021	3.468236	4.582462	6.281001	6.908871	3.404813	4.05283	5.92869	4.808593	4.672736	5.122128	3.469594	6.291434	5.599435	3.562527	4.956511	5.444029	5.331247	3.950371	5.802826	4.881498	3.858093	2.172026	3.615736	3.969451	2.70854	4.137902	6.245274	5.872144	3.265017	4.296586	3.276791	4.018651	4.423525	6.076367	3.891162	5.100662	2.77366	4.015434	5.048691	3.904948	3.990024
HBA1	0.05067743	0.06815384	1.514044	0.2762379	0.3199972	0.1647604	0.03537197	0.1332585	2.588693	0.1155793	0.4136163	0.2383138	1.90192	0.08423481	0.1778881	0.4235793	0.4928557	0.06921838	0.4221766	0.03787474	0.87875	0.2685486	0.4176228	1.512405	0.2513678	0.176427	0.3202029	0.1858567	0.3258607	0.3337417	0.4028914	0.08584727	0.2603	0.1294512	0.2388207	0.7690015	0.1622492	0.07719373	1.058291	0.03654439	0.1015914	0.4890313	0.02181087	0.1307098	0.7110877	0.2017493	0.227226	0.1684717	0.1711315
NNMT	296.8909	275.3467	274.9292	368.0966	778.7326	1115.422	398.3865	1382.607	777.1745	306.8044	327.7963	373.9568	525.448	665.0542	400.1429	565.0182	683.0346	152.5554	488.2054	117.3141	921.5866	600.3303	137.0516	817.9542	233.1066	233.4088	254.2712	323.0873	196.0564	1184.724	474.9735	462.7805	783.1768	147.3598	59.45469	739.7866	464.2921	231.4791	753.8421	132.3396	106.1305	441.1148	756.2349	681.3847	179.6825	141.2303	124.1329	573.2555	249.4173
PLIN4	6.873541	5.507463	2.175164	3.307596	6.695521	3.23995	3.633143	7.94917	4.722583	4.79119	7.384458	3.169563	5.267987	7.645345	4.146186	10.82094	9.146173	5.702866	3.968748	6.673206	9.443568	7.62961	3.770123	2.482603	1.176351	3.235109	3.496699	8.963644	2.884521	5.85241	9.887908	2.028045	5.238151	1.709518	2.03517	1.926757	4.713211	3.230462	2.911465	4.083206	6.133736	2.434205	5.683915	3.726446	6.696727	9.3604	1.735461	2.701	1.624778
HIC1	1.007267	0.4187886	0.4100785	0.3413794	0.7510228	0.1498823	0.2604582	0.3339406	0.8284977	0.5713391	1.217353	0.6247227	1.003827	0.5335062	0.5976819	0.2897759	0.6974333	0.4372106	0.2004807	0.7684023	0.3951002	0.4816822	0.5423882	0.6095914	0.6631066	0.6086708	2.091621	0.4019484	0.3784673	0.5527889	0.2619161	0.2210239	0.2705062	0.3980402	0.6570346	0.869009	0.267347	0.5644339	0.966162	0.3838784	0.5928672	0.7332816	0.3481589	0.7672833	0.3282776	0.4709473	0.6844736	0.2884438	0.246735
STMN1	1.128688	1.996629	1.635559	2.034125	1.336449	1.186559	1.162837	0.8086285	1.986468	2.342968	2.070029	2.268135	1.977318	1.207655	2.031375	1.462707	0.9810787	1.397008	1.423233	2.77057	2.275293	1.611677	1.407881	1.401484	4.030585	1.844103	4.819446	1.146391	1.272369	1.869402	1.151874	1.614315	0.8552511	1.684501	1.829122	1.111508	2.397536	2.061052	3.684879	2.987611	2.852016	3.84275	0.6748446	1.782437	1.098771	1.291505	4.409241	2.763597	1.173102
RRM2	0.1836098	0.3981486	0.2245246	0.4422316	0.2980057	0.06941218	0.2294895	0.1347376	0.7416044	0.1947703	0.3375007	0.2628645	0.1857473	0.1419497	0.217334	0.3594501	0.209174	0.2294008	0.29248	0.4148641	0.1228014	0.3280981	0.2658664	0.2065289	3.056413	0.6169157	0.5395953	0.642059	0.08847088	0.2905787	0.3224961	0.1273069	0.2352753	0.07479317	1.563816	0.2241549	0.8694659	0.6113961	0.1204998	0.9083549	1.323935	0.4812739	0.09556287	0.4019887	0.1528867	0.4079773	2.731451	0.7452448	0.05767703
CAPG	2.532122	2.466688	1.071707	0.6256564	1.278458	0.9322941	2.469796	1.259106	1.218193	4.605172	2.1057	7.605233	1.363707	0.5935533	0.8403966	4.283259	1.04069	2.519997	1.787904	6.853992	7.15997	4.50139	2.013847	1.962698	7.747634	1.342066	22.26247	0.6994578	0.713198	2.86834	1.564643	1.171336	2.152511	0.8173958	1.901378	2.429762	0.9042266	1.799943	5.350097	1.527484	1.285285	36.49539	1.187592	2.920101	2.065505	2.843217	4.36065	1.119671	2.313066
HNF4A	35.99811	29.6802	22.56102	26.47682	15.2691	19.28169	32.97151	19.97325	17.47341	37.57384	33.93801	30.62044	21.8085	37.00797	38.51568	18.55627	30.54867	30.9159	30.22428	24.72587	13.00072	21.54149	29.11391	14.7092	28.63842	30.10155	20.13225	32.61523	24.06495	15.70426	27.37594	40.67203	28.47251	28.95921	32.3494	19.20127	26.86584	21.93522	18.89803	30.55839	26.19549	19.85015	32.34381	33.09288	28.77229	30.06607	34.31695	29.68707	29.11255
NGB	0	0	0	0	0	0	0	0	0	0	0	0	0	0	0	0	0	0	0	0	0	0	0	0.01155702	0	0.009774184	0	0	0	0	0	0	0	0	0	0	0	0	0	0	0	0	0	0.01448284	0	0	0	0	0
YWHAE	54.32177	44.79797	57.51295	54.20209	48.84592	48.35567	50.48383	52.89245	52.45381	56.76628	72.52984	60.70346	54.84354	47.45445	56.67613	62.11781	52.83795	43.31921	50.10874	49.63307	68.49235	46.58754	53.46097	56.46827	61.11135	45.89999	66.72074	47.18843	56.24512	51.83642	53.01565	54.25657	47.51541	46.18052	55.40588	56.47541	55.48721	51.34089	60.07081	45.03814	56.18137	52.05368	44.84612	48.10988	36.82415	43.65876	56.01099	48.59318	46.23374
GABPB1	1.104263	1.130792	1.208595	1.018661	1.039796	1.149782	1.14606	1.116567	1.091854	1.539069	1.664888	1.521143	1.275853	0.8847493	1.217642	1.438118	1.37394	1.322612	1.551579	1.099041	1.483489	1.141015	1.263891	1.04355	1.425093	1.228056	1.747566	0.9065784	1.060953	1.061526	1.151171	1.111366	1.112147	1.11671	1.246315	1.327561	1.116083	1.159848	1.291306	0.9082026	0.9886811	1.69939	1.161746	1.298431	0.7543024	0.9098732	1.415803	1.027221	1.041916
AURKA	0.1661988	0.7903953	1.252137	0.7202457	0.4947037	0.2349299	0.4892337	0.3166861	1.493511	0.4153038	0.4159434	0.3521655	1.078606	1.399275	0.3360842	0.547893	0.3331589	0.3421519	0.5217131	0.5238499	0.2017023	0.2233701	0.7608953	0.1933432	1.240693	0.5031301	0.6848603	0.636026	0.4543156	0.4917409	0.2513341	0.3476404	0.5331189	0.3797133	1.060512	0.4208228	1.203016	0.8937652	1.239831	0.6096661	1.511352	0.6303627	0.4229581	0.4193495	0.8041524	0.5082203	2.446192	0.6005543	0.2928173
MIR4715	0	0	0	0	0	0	0	0	0	0	0	0	0	0	0	0	0	0	0	0	0	0	0	0	0	0	0	0	0	0	0	0	0	0	0	0	0	0	0	0	0	0	0	0	0	0	0	0	0
RIPK1	8.401122	5.685017	5.175232	5.416589	8.957663	4.069912	6.097693	9.875254	4.157826	6.906839	10.34532	8.863379	6.26151	7.622096	6.661501	8.189284	8.447775	6.352107	6.295121	7.179439	9.343737	6.006534	7.440609	8.568364	10.1277	5.32721	8.932778	6.336358	4.912535	3.875051	6.833044	5.092827	5.515373	4.255493	8.530882	7.703082	6.135099	6.230871	7.547067	4.467921	6.338939	8.31159	7.153976	7.764583	4.587509	5.043334	8.135397	4.916602	5.116655
PRDX1	106.4981	115.9357	118.0499	125.4182	83.97164	121.3648	132.5706	109.3335	106.1224	133.9328	205.3969	135.0108	129.1247	94.03175	78.96493	118.9309	100.7255	118.4428	98.82225	154.3661	123.8409	109.0251	123.3409	93.93186	209.5633	133.5358	130.5227	113.2064	129.4918	180.5036	167.475	125.9859	120.7748	106.3365	129.4122	87.8329	117.4974	143.6937	119.6193	134.1779	122.7287	156.7794	96.80402	108.2284	135.5724	98.63765	153.1042	121.6801	136.4824
MIR30B	0	0	0	0	0	0	0	0	0	0	0	0	0	0	0	0	0	0	0	0	0	0	0	0	0	0	0	0	0	0	0	0	0	0	0	0	0	0	0	0	0	0	0	0	0	0	0	0	0
AKR1C1	32.7714	29.15855	15.86938	25.25429	25.17146	27.13137	30.25442	25.30066	11.84282	32.94886	58.58974	21.54071	51.91316	15.95977	17.19881	14.28327	20.0058	21.49245	24.81181	43.91364	23.69857	19.51781	26.21306	24.6818	33.38587	26.76303	18.35846	17.61131	23.59337	64.25062	46.55972	33.24626	26.4156	28.50784	19.04245	25.5858	32.72393	36.74196	28.7305	23.98609	28.32269	18.99984	31.51964	19.41564	22.66231	21.45963	31.5507	16.36205	30.61385
AKR1C2	23.16219	19.03741	17.46681	11.03864	3.942181	23.50384	17.31906	10.72093	5.425043	6.438713	65.23561	22.92107	20.45356	8.127001	2.938932	16.6947	10.93978	9.961987	11.459	14.82426	5.718975	22.94066	11.10996	9.550032	19.8959	10.26908	3.105568	8.931027	9.708451	44.55408	49.5895	14.61668	7.982657	9.53039	14.87083	9.861744	12.63223	16.83588	7.403996	24.95384	28.46611	1.808081	15.13915	18.28136	10.7855	5.503935	52.11097	9.750945	10.93616
AKR1C3	16.23416	15.63785	10.99919	11.66134	11.09914	15.02099	15.57184	33.2754	16.8464	17.53047	46.8381	15.02816	23.77955	15.93178	9.542372	15.99003	17.62453	11.77518	13.44029	18.48229	25.59336	15.47431	17.6718	20.63098	30.85555	12.03112	13.97432	10.47663	18.38184	23.04442	29.72245	14.23578	12.4064	19.13683	19.46933	19.7967	9.047736	18.26016	16.24362	17.35746	11.37569	10.16953	12.43059	15.6945	22.03866	9.899297	36.96094	9.048833	12.36331
RB1	2.479674	2.626024	2.873149	1.669195	3.74999	0.9775277	2.740983	2.579305	2.51742	2.233983	3.037907	3.032137	2.448537	2.519739	2.693715	2.975185	2.959951	1.80197	2.374625	2.945177	2.370147	1.753848	3.300548	2.417701	3.826357	1.647729	4.030695	2.314396	1.46777	0.8808802	2.464212	1.51522	1.194709	1.506871	3.033968	2.821617	2.710001	2.681084	2.543551	1.758458	2.628699	3.775617	1.402292	2.77324	1.151665	2.330249	4.63134	1.16012	1.781263
HSF1	6.665891	7.266811	6.065048	5.873728	4.822823	5.141454	6.141422	6.810717	4.611927	11.05658	11.488	5.948252	8.334705	5.569763	4.936524	6.490814	6.519575	5.670464	5.8454	5.792331	8.471074	7.186575	6.928596	5.760295	7.067291	5.763443	7.056872	6.12632	6.061339	7.802217	6.097391	6.32405	6.195442	6.174342	6.559677	6.115113	7.198949	5.880905	7.204968	5.235258	5.978139	6.026244	6.945779	6.180022	7.276193	6.025899	5.824532	5.390907	6.031363
GCLC	19.4453	9.228096	13.09788	11.03047	10.70638	8.336644	13.16765	9.608937	6.760581	9.282534	13.68832	12.60306	13.83084	8.95719	10.56368	14.84972	17.24655	8.855476	17.24474	11.53769	10.26463	11.77318	15.59138	15.10735	8.668956	7.859317	7.313722	7.894298	11.04386	5.268569	13.25951	9.300172	10.77028	10.78892	13.1247	15.65452	15.067	12.36583	8.714506	10.95034	11.28813	11.6611	12.86014	8.963035	6.904643	8.197767	13.22173	6.925232	9.698546
SQSTM1	58.89859	20.2979	20.60851	22.02059	30.3713	18.61833	34.82607	32.90829	14.66137	38.89096	74.25306	34.47629	34.31311	30.70885	18.25899	42.70102	25.65096	24.24961	21.69268	40.14328	46.76143	34.76315	23.82273	38.97539	43.56598	20.1516	43.88206	19.79924	19.75549	22.38242	27.66002	23.95472	29.03979	22.55324	30.97044	22.63521	25.39993	35.99271	31.33754	26.78696	18.80036	25.68697	42.96756	22.8153	37.2199	25.73643	28.41833	20.06771	27.79299
NQO1	0.5786867	2.232733	0.3807444	0.8961846	0.06914829	0.5073446	0.8532101	0.125382	0.9708669	0.4330138	1.474745	0.6504461	0.9871848	0.3296328	0.2624724	0.9549501	0.1639431	0.7815252	0.6620386	1.773705	0.8964746	2.360219	0.7501552	0.287725	22.33782	0.209385	0.4929984	0.2026918	0.2415638	6.487272	3.870471	0.7269581	0.2914686	0.2467631	0.2538872	1.96798	0.2581328	0.9943852	0.6312055	0.7080055	0.4344849	0.8432859	0.5093113	1.333258	0.8808909	0.6816426	6.015426	1.999436	0.3996137
MUC1	0.3364081	0.5067109	0.5762322	0.02444972	0.07751513	0.0388877	0.01878456	0.04324709	0.1868244	0.4664826	0.08477881	0.4755529	0.5547511	0.02609458	0.05904304	0.4659577	0.2423471	0.9067211	1.104394	0.1843754	0.4704611	2.856258	0.06160607	0.4662107	5.603194	0.7729666	0.1295591	0.01645011	0.0480697	0.2904704	3.499116	0.121573	0.263902	0.1113031	0.04831527	4.587885	0.05169823	0.04372729	0.05569506	0.03557984	0.1228882	0.1488969	0.03474851	0.07519901	0.3125203	0.5178459	0.1273741	0.04100626	0.02726423
MT1G	1166.191	1353.258	3052.012	1279.826	864.464	2590.139	676.1484	2535.763	2616.284	1416.542	1091.562	241.8296	2821.265	2521.478	1240.181	752.1779	1307.887	524.9283	384.688	179.548	558.466	1180.987	903.0169	2360.152	3.056891	479.7608	371.7454	477.3655	1709.111	2760.92	1732.534	1700.824	1487.389	752.3183	77.60102	1217.614	1765.912	170.9221	954.6534	623.3109	520.6417	1329.297	1645.692	1914.326	1291.991	514.6285	144.6404	1188.928	167.3584
CISD1	5.080248	5.803056	5.088767	7.963889	4.538368	4.791287	6.151094	5.387632	5.173866	8.377374	11.2996	6.173584	9.645502	5.69311	3.931773	7.28193	5.238944	4.524795	6.635494	6.680411	6.13254	5.664163	7.147078	5.418587	7.250522	5.968458	7.500088	4.739362	5.052882	8.738039	4.423019	5.15351	5.069461	5.480524	7.50836	7.240657	8.298448	9.606472	6.587275	7.914349	6.398535	6.963381	5.182506	4.813433	5.840621	5.817798	7.980284	7.638092	6.952182
FANCD2	0.1363718	0.1064175	0.1071379	0.08259442	0.1174997	0.01368415	0.08813437	0.05976591	0.1925108	0.1128891	0.1345184	0.1230772	0.1120106	0.1070404	0.09751146	0.1085564	0.1018803	0.09888143	0.1262297	0.2529127	0.09612583	0.120443	0.1248681	0.06237314	0.3141233	0.1538577	0.2005978	0.1296649	0.07217149	0.07206904	0.09536692	0.08556036	0.0636783	0.05345053	0.2448232	0.07664315	0.1293656	0.1938781	0.05416305	0.1365835	0.2463796	0.3957663	0.03912836	0.2019231	0.1001971	0.10724	0.4793544	0.1007452	0.07675182
FTMT	0	0	0	0	0	0	0	0	0	0	0	0	0	0	0	0	0	0	0	0	0	0	0	0	0	0	0	0	0	0	0	0	0	0	0	0	0	0	0	0	0	0	0	0	0	0	0	0	0
HSPA5	106.4063	131.903	83.47196	130.4432	253.9119	81.84207	120.2321	143.3547	128.5941	101.7638	106.0593	51.24318	97.75102	100.1632	151.0071	132.7949	102.3103	64.12725	124.4165	87.62537	130.8486	35.77117	147.1123	110.5441	134.9938	52.44946	114.3132	127.4026	117.9173	91.25135	132.6816	49.42202	115.0004	43.41686	91.4266	121.3971	73.79882	83.46062	120.9187	47.34131	161.8253	116.3793	92.15554	146.8595	95.60318	93.64193	126.7117	121.4698	96.76847
HELLS	0.1105011	0.1140263	0.07973049	0.06981195	0.0637465	0.04518951	0.08294879	0.03837682	0.131079	0.04374655	0.06269286	0.05347907	0.07113373	0.05544822	0.03293331	0.1070486	0.03003946	0.03986809	0.05017658	0.1402388	0.1058129	0.09391128	0.06681681	0.03647499	0.2513793	0.1034322	0.1242073	0.1223416	0.03277089	0.02517259	0.07044546	0.05792237	0.04088904	0.02738965	0.174049	0.0478839	0.07209122	0.1676841	0.04000906	0.1653825	0.2842117	0.1545162	0.02333041	0.0806632	0.08070327	0.09406881	0.5235066	0.1368895	0.02816217
SCD	221.66	137.5907	134.3872	194.1309	107.2562	88.69333	688.8948	35.18112	29.06844	29.82374	95.03953	156.5499	216.3206	38.90652	70.52508	213.981	74.92809	115.5695	185.1378	483.8741	48.74308	210.3364	72.74471	102.1507	132.0159	476.3128	116.4461	241.0197	167.1337	119.5705	247.5699	449.7467	169.0398	83.12931	455.9816	66.05194	55.84871	516.861	21.1304	161.9657	190.4166	67.60704	131.5909	133.136	234.528	230.3898	432.0966	295.3508	234.4733
FADS2	18.76112	6.80431	8.747311	8.529189	1.774141	5.020042	22.14098	3.903797	1.026958	0.9855686	2.162949	7.086116	1.769309	0.3986944	1.39935	8.697638	6.12252	7.588544	11.69268	13.27717	1.118328	9.678816	5.508301	6.755567	4.059084	39.71006	4.726823	15.69005	11.57099	2.735942	15.9973	9.556796	11.80423	3.796697	31.43848	3.78695	0.3882739	29.0377	0.8036108	7.667387	7.611463	3.039782	9.333979	1.588736	22.49289	17.89621	25.80891	6.90866	18.89929
SRC	2.198216	1.528	1.129751	0.8940851	1.12626	0.3828616	1.03886	0.8114215	1.233942	1.832293	1.736797	1.602609	1.855443	1.158131	1.211395	0.9549969	1.760326	0.9889053	0.6207147	2.478986	2.003256	2.704169	1.350842	1.040196	3.444783	0.8313315	3.256786	1.169686	0.6380264	1.044813	1.378321	0.8666619	0.7179032	0.7806783	2.030445	1.819163	0.7791876	1.263624	1.462228	1.677169	1.530102	4.858679	0.633537	1.282443	2.067068	2.322368	1.948281	0.5736352	0.6804516
STAT3	23.83977	11.14447	17.74967	9.193216	48.34447	11.44636	22.72317	47.79393	21.97296	11.41633	25.23623	23.8999	18.85352	34.33194	30.02926	22.40657	29.62784	16.17215	25.3827	17.78301	27.66117	15.4399	16.57878	24.53587	17.79455	9.537456	16.74635	20.89135	8.889328	10.82346	26.87411	17.57245	21.1404	7.938128	15.22673	30.07889	21.07813	13.43117	20.11304	10.48895	15.22754	18.79333	27.18171	34.17521	15.22105	18.04981	18.50435	12.48975	12.80735
PML	1.058142	1.865925	1.136675	1.260046	1.731074	0.8115875	1.505132	1.501838	0.881486	1.570735	2.36103	1.243459	1.260426	1.250345	1.133945	0.8952097	1.437858	1.155308	1.318308	1.732814	1.372955	1.694881	2.643381	1.152579	4.048825	0.9034877	1.899672	1.627678	1.24566	1.264166	1.732639	0.8223351	0.8398844	0.7320063	3.585464	1.510994	0.8006448	1.467681	1.149149	1.086104	1.547075	2.392556	1.191404	2.254943	1.353961	1.572761	3.240429	0.865527	0.8456051
MTOR	3.226311	2.942704	1.743149	1.920955	4.42349	0.8343723	3.547244	1.487406	2.24735	2.150124	3.713765	3.378009	2.193471	3.953828	4.119717	2.801726	3.454891	2.672314	2.732656	4.230117	1.673135	1.805586	3.205131	1.568463	4.784113	2.030024	4.138202	3.764829	3.019771	1.58856	2.590285	2.077307	2.259771	1.633487	5.869649	2.252547	2.135186	4.771896	1.35585	3.261954	3.986304	3.268346	1.537334	4.266552	2.682843	4.367086	5.787461	2.07778	2.669477
NFS1	4.299001	4.512496	5.055647	4.24745	4.391196	3.113554	4.53036	3.731193	3.96087	3.124037	3.865402	4.264287	4.355876	5.861339	4.478411	4.120413	4.33679	4.455052	3.712695	4.858784	3.550184	3.520781	5.994585	3.119267	4.473261	4.288784	4.355976	5.738488	5.272142	4.151896	5.30883	4.010125	4.857783	4.41154	5.301283	3.724994	3.931204	5.369257	3.12018	4.814757	5.28068	3.115431	4.39581	3.972366	5.091415	4.255328	6.317634	3.424021	3.43479
TP63	0.03689988	0.04835259	0.07123359	0.006630917	0.03207292	0.009228263	0.09905954	0.007463834	0.01338399	0.005178895	0.01463162	0.0485382	0.02421066	0.01887203	0.03487241	0.03897639	0.01635849	0.04652322	0.03941033	0.05939841	0.02400925	0.02256219	0.05977734	0.02044727	0.0259923	0.009881708	0.06405225	0.03122961	0.05069868	0.01557745	0.0423113	0.003846658	0.03446053	0.02278755	0.01528731	0.02793855	0.02181027	0.05880145	0.01602029	0.1842173	0.0208639	0.03944266	0.007329787	0.04026595	0.01098708	0.01883336	0.04242325	0.01179516	0.001917022
CDKN1A	81.6484	15.0512	27.57258	15.90843	78.3334	29.25159	33.55921	182.9767	27.09444	28.43368	9.321105	26.6074	135.5923	29.51809	25.93911	49.25964	91.59704	15.16628	46.96381	75.10257	78.21061	64.20193	52.66931	60.82281	68.63711	24.92305	103.9735	31.27976	6.28938	28.63645	63.01565	9.227062	39.70615	24.37253	44.03948	139.4391	37.61405	31.7719	128.1698	17.75848	25.5599	48.92061	110.7115	24.85233	60.46331	34.97169	44.76368	9.547372	42.56392
ENPP2	2.584594	2.314452	5.531109	0.9769315	2.123353	0.4191241	2.949609	4.007227	3.496468	1.01256	1.917955	2.427617	0.8528499	2.001688	2.924817	3.170606	12.9769	2.888865	3.099611	6.192076	6.279331	3.518472	15.51514	2.15178	10.79249	4.704211	2.900575	1.389541	7.130211	0.9076554	1.715443	1.65544	0.3846704	5.073791	15.88023	2.181885	1.936839	2.19358	2.498688	3.775208	2.229241	4.029403	2.419616	4.115761	2.02949	6.429827	22.24228	2.817031	2.72029
FH	61.85355	77.12664	68.06875	68.32536	63.90079	49.27307	76.8932	68.62221	72.49442	90.84073	78.86185	64.6247	84.81577	65.00833	45.79357	88.03885	102.6808	64.0124	74.04001	66.40303	61.28421	65.28063	79.04786	54.90115	63.48171	59.68829	58.06022	56.8017	66.54144	84.74936	60.58442	74.72111	67.25672	97.60262	84.9051	71.40297	65.13321	87.96452	63.57664	91.65055	84.3008	53.59144	69.44737	66.30342	69.44289	57.33324	83.38866	53.48331	66.33069
CISD2	8.091428	13.47583	10.82861	14.87672	11.97542	13.24561	11.80517	10.30048	14.52902	11.32043	11.67896	9.097136	12.79947	12.39043	9.536365	12.63658	10.64661	6.887498	9.127323	10.8936	13.63346	11.41117	13.64363	9.930418	14.05226	9.980736	12.0506	11.96519	11.71848	14.96525	14.34794	11.22393	11.00509	8.452347	10.51222	12.35517	14.27015	13.50452	12.73396	10.14811	11.29099	11.23995	8.802155	9.377815	8.599728	10.92054	13.2639	12.43779	9.959337
MIR9-1	0	0	0	0	0	0	0	0	0	0	0	0	0	0	0	0	0	0	0	0	0	0	0.1793802	0	0	0	0	0	0	0	0	0	0	0	0	0	0	0	0	0	0	0	0	0	0	0	0	0	0
ISCU	8.998868	10.85008	9.896796	10.96024	7.340403	12.41243	9.74761	8.07146	9.356878	14.44043	14.33222	10.57536	13.49736	8.342406	9.402741	8.995027	7.890552	10.02133	9.781123	13.53288	12.31669	12.01005	12.13271	9.707052	14.69067	8.699108	14.93751	8.084651	9.844847	12.47202	10.47269	9.782663	9.432218	10.69333	11.75069	8.327342	11.40226	14.9736	11.65906	12.14671	9.360665	15.23713	8.13574	10.55407	11.19889	10.01883	13.25728	10.50142	9.457649
ACSL3	7.793912	4.527524	10.31462	4.605891	21.33347	3.192347	7.441011	8.980561	5.498057	4.601492	9.179058	6.816302	10.41171	7.589786	7.732004	7.334783	11.23362	4.374716	9.291725	6.991225	9.393187	5.303973	8.533243	7.744001	7.548713	4.476468	5.800567	7.411196	4.850167	4.432872	10.72205	6.166277	6.287991	3.666331	7.421018	8.662865	7.035879	5.918627	6.551346	3.449748	5.885684	6.100301	7.045861	6.851568	2.912797	4.758315	7.971088	5.360276	5.798688
OTUB1	6.003176	6.555422	5.309468	4.896989	4.569959	6.161996	6.274099	6.064706	4.633603	8.203963	10.62503	5.756585	6.337964	5.200071	5.330725	5.328719	5.033066	5.083624	5.486982	6.163873	8.227155	6.24401	7.076103	4.610939	8.638595	5.173057	8.428666	5.329579	6.365511	8.421334	4.957005	5.601872	5.821096	5.371017	7.506368	4.920793	5.697392	5.952828	8.325052	4.949467	5.174623	8.081114	5.467719	6.161776	8.664026	5.503805	7.265541	5.661489	5.690621
CD44	3.504916	2.248347	2.137004	1.287644	4.158642	0.227992	2.162967	1.888259	1.560728	1.919234	2.121926	2.595619	1.817762	3.031787	2.652966	1.995807	3.708583	1.791141	1.711704	4.751516	2.279547	3.309204	4.101147	2.595837	3.116089	0.7781833	8.813063	1.508388	0.7590475	2.616238	1.639088	0.7640808	0.310425	1.116247	2.387918	3.34769	1.76201	2.000935	2.709612	1.432124	1.782556	12.08011	1.039448	3.613853	1.12989	1.862107	4.751047	0.4126358	1.196355
LINC00336	0	0	0	0	0	0	0	0.00880168	0	0	0	0.008585755	0.008565081	0.008345523	0	0.01199026	0	0	0	0	0	0	0	0	0	0	0	0	0	0.02204353	0	0	0	0	0	0	0	0	0.0113351	0.007241236	0	0.007752086	0	0.01295001	0.009717333	0	0	0	0
BRD4	5.224284	4.326291	4.020686	4.192134	4.473703	3.909693	3.94565	4.979415	3.066158	4.960705	5.781037	5.346425	4.259081	4.019038	4.598393	3.511776	4.909259	4.137372	3.983907	3.2899	5.682836	3.949616	4.849272	5.142222	3.221633	3.886047	4.385565	4.568574	4.298769	2.352436	4.901348	2.877257	3.779285	2.86794	4.596037	5.909684	3.688034	3.065867	3.600331	3.210931	3.991368	4.337	4.814687	4.289263	3.558855	4.114119	3.910621	3.254238	3.00371
PRDX6	143.5014	195.3288	160.0392	197.2341	86.51112	200.9764	121.5177	210.2566	204.3263	263.1055	215.5171	149.8803	230.0545	169.756	127.8045	149.1954	204.9527	165.5213	193.9483	130.7571	184.6431	179.1204	160.771	176.1743	109.9357	148.3901	121.2352	127.5878	199.2391	242.2163	171.4939	147.8954	143.7066	229.2439	165.0059	180.2902	228.5671	146.2926	216.5114	180.2835	166.8205	178.2348	196.178	153.6851	194.3816	139.4705	144.9255	141.0824	191.6795
NF2	2.499397	1.140286	0.828712	1.240842	1.508295	1.026535	1.28729	0.8690609	1.282418	2.595101	2.692377	2.043661	1.278617	1.054551	2.905474	1.423493	1.751663	1.768045	1.128078	1.850329	1.357837	1.086788	1.215882	1.020345	1.857752	1.243047	2.08025	1.201264	1.290263	1.907708	1.178858	1.913532	1.584589	1.397719	1.720399	1.215057	1.371787	1.366447	1.75209	1.146956	1.299447	2.403347	0.9982353	2.028349	1.467762	2.224213	1.896455	1.584297	1.779708
ARNTL	0.6228441	0.5330409	0.7217708	0.6246332	1.411321	0.9068028	0.265671	1.246269	1.728001	1.862449	1.916108	2.084433	0.7727369	0.8888739	0.852992	1.13434	2.365844	3.846855	2.806909	1.852574	0.295348	0.8640355	1.898133	1.958507	0.4464871	1.459257	1.51908	2.463064	0.6495117	0.7664995	2.391438	1.138223	2.203294	5.83597	3.528162	1.628113	3.984176	0.4159119	1.310266	0.2767453	0.7672347	1.777614	1.072254	3.42795	0.4353021	0.6845957	0.6182473	1.226138	1.608257
JUN	119.0755	13.08037	113.3411	86.09209	58.13117	104.0232	111.9724	97.76537	82.9302	63.24319	77.77748	53.26895	91.21193	57.97262	185.3717	121.3967	103.3616	58.16742	37.22125	113.0966	103.8553	69.35649	129.6462	67.15317	50.25188	99.43864	216.4042	39.65245	50.60977	40.99426	38.987	15.94024	66.83501	50.60856	27.64291	101.0286	14.17545	69.38388	159.5509	30.88953	24.43821	71.63273	121.5682	18.02088	37.12001	42.80518	32.79696	52.5391	70.27278
CA9	0.3927501	0.7269743	0.5299154	1.035892	0.1852615	1.359273	0.3448767	0.2776219	0.4779125	1.433183	1.491196	0.3033085	1.242732	0.9265829	0.4113662	0.8698503	0.3376974	0.4037739	0.2814511	0.3598101	1.586037	1.197279	0.788843	0.612785	1.856255	0.5513342	1.715373	0.1858567	0.5702563	1.654803	1.347168	0.4034822	0.2721319	0.3421209	0.8188137	1.288597	0.4380729	0.7333404	0.8294713	0.557302	0.3640359	0.5770569	0.3816903	0.8005976	0.9562903	0.2858115	0.7574201	0.3053549	0.3337065
TMBIM4	7.369695	7.891343	10.2495	8.984529	7.345955	7.720647	6.225534	10.22515	9.549587	6.667195	9.11284	7.678599	6.216206	6.528656	10.46614	10.52187	7.250736	7.25552	7.332871	11.3827	10.75866	7.02833	6.958753	7.920958	10.79102	6.200504	9.615846	6.583492	10.88141	11.78826	7.521955	9.05171	6.07055	8.002646	8.469932	9.417655	11.14739	11.56701	9.612106	9.666266	4.36413	7.777927	7.6555	5.038978	3.78606	9.426792	7.227188	8.534961	6.956495
PLIN2	172.366	107.7412	101.9534	132.631	262.9146	88.95756	73.44989	83.18695	60.15408	51.22969	143.0456	75.98518	275.4186	127.5965	184.1885	370.252	170.1766	69.56288	80.61294	110.3532	243.9989	84.9931	127.1171	40.08776	193.7149	31.40903	191.808	103.8289	107.648	137.6158	145.7013	52.70057	245.7344	48.90572	45.2748	111.9477	194.2403	129.3622	476.9896	34.25239	138.3681	72.66642	145.7647	61.2345	101.7079	79.74223	74.80916	78.14368	37.3055
MIR212	0	0	0	0	0	0	0	0	0	0	0	0	0	0	0	0	0	0	0	0	0	0	0	0	0	0	0	0	0	0	0	0	0	0	0	0	0	0	0	0	0	0	0	0	0	0	0	0	0
AIFM2	4.206843	2.940547	3.050393	3.548595	2.292261	3.375743	3.902609	2.09468	1.936352	5.254885	10.02144	3.188241	4.400073	2.465529	2.914325	4.703385	1.62067	3.507986	2.135776	5.392025	4.018434	3.133219	4.195295	1.857207	7.09964	2.922662	3.856755	3.42265	2.873131	4.852606	4.033205	4.871895	3.059107	2.234306	4.538091	1.639129	3.530082	4.940639	1.930179	3.122766	3.028618	2.595571	2.287593	3.028789	3.787867	2.558896	4.221437	2.897032	2.618579
LAMP2	32.41826	35.50857	39.18965	33.86953	37.88315	22.0412	40.95484	28.44192	31.97896	37.41939	35.46655	52.41112	39.86848	44.49781	31.90942	44.53796	43.54429	28.80105	35.03273	57.27885	38.22517	32.5881	48.71661	29.56315	97.1158	26.79875	70.07026	28.84193	30.27093	25.10137	34.41916	32.01194	26.7746	29.60353	51.33079	30.27144	36.19614	40.81562	39.5112	28.36927	26.83074	40.18975	28.87369	33.36397	34.80207	40.34702	66.80967	29.05248	32.55603
ZFP36	274.6728	57.94659	209.8931	141.8952	316.0544	76.61304	175.5898	306.4469	245.9031	174.1286	59.89481	58.8066	316.9203	83.0648	148.5181	141.0984	92.46067	102.5112	218.8863	187.471	339.0094	402.1038	283.1358	149.7925	118.0553	137.4679	532.2875	92.78607	64.78959	100.2627	122.1176	63.54419	171.236	114.1301	81.18341	307.2782	56.84688	67.93935	502.7917	47.71507	48.43544	142.8341	172.6795	38.00989	114.066	64.00387	94.99273	153.3502	162.1181
PROM2	0.2163591	0.1251492	0.277325	0.1195658	0.01855587	0.1890909	0.2046008	0.0917622	0.1096973	0.2069294	0.1499039	0.1760384	0.1875206	0.1131085	0.1653673	0.1083375	0.1030716	0.1620575	0.1841177	0.1643082	0.531316	0.2465645	0.1246164	0.1436479	0.6843817	0.2551251	0.1858438	0.1023852	0.1221672	0.1532104	0.5236534	0.06147928	0.08473324	0.1120623	0.1691513	0.5696098	0.05362814	0.1615937	0.04726977	0.1358887	0.163231	0.1804972	0.1141446	0.1440115	0.1553395	0.2037569	0.1512529	0.1073093	0.08248919
CHMP5	9.782175	13.45325	13.36695	13.46313	11.46814	8.500098	13.92745	13.19886	13.21841	13.93117	16.51172	13.07186	12.01347	9.858821	11.02371	15.13695	10.72681	11.40631	10.26742	15.17755	14.66913	12.86945	13.89348	9.875477	25.20462	9.315149	17.19603	10.30815	12.33972	11.3005	9.985102	13.62267	10.76418	13.91043	15.1856	10.58697	14.72687	16.79112	14.21991	14.68913	10.70121	14.73445	8.869816	12.01026	8.763737	9.680025	19.15199	10.61675	8.73512
CHMP6	7.462179	7.648697	5.497416	6.26198	5.670364	8.260126	7.613991	7.425061	4.851613	10.74445	13.72312	5.099075	8.861422	6.990436	6.285452	6.620033	5.411709	6.22181	6.879473	7.786899	8.044127	7.861036	7.701659	5.66438	8.362449	6.729401	10.45962	7.418802	6.901548	12.08291	7.227032	5.949848	7.761853	5.460724	8.339232	5.325978	8.149155	6.40307	8.389514	5.741291	7.022343	7.411064	5.976107	7.124163	11.76457	7.118615	6.711152	5.869712	6.989568
CAV1	5.032888	4.15916	5.035847	2.793025	2.85257	1.831187	3.661198	5.183735	2.537691	4.265108	6.314424	7.516157	3.594294	2.145233	7.168471	6.448933	3.816106	2.59583	3.555113	6.027577	5.98888	4.664759	4.261883	7.712976	3.496488	3.437505	7.593277	2.062488	3.725384	2.662494	3.899217	2.051081	2.347668	4.202768	3.754651	9.161914	2.422808	3.454958	7.108748	2.698618	3.182986	7.69466	4.336634	2.814127	3.415747	3.315288	3.74556	3.161887	2.82149
GCH1	25.01513	23.41134	27.58936	24.4259	37.03281	11.15767	25.6172	52.36127	28.10483	20.4987	12.35641	22.71235	30.55268	27.18342	15.83643	20.30666	44.85317	16.3214	22.53755	15.54478	34.84692	26.65882	17.53488	27.6687	19.12189	11.53172	12.85268	16.76277	17.68266	12.64627	32.16228	17.37772	25.71166	16.5667	15.07899	34.20323	49.59114	18.12041	32.33236	25.33402	20.88861	18.80777	28.18521	20.85029	16.24216	16.96404	19.65811	14.18179	13.43241
[truncated: 375 more columns]
