# Supplementary material for: Ferroptosis-related long non-coding RNA signature predicts the prognosis of hepatocellular carcinoma: A Review
Source: Medicine (Baltimore). 2022 Nov 25;101(47):e31747. doi: 10.1097/MD.0000000000031747 (PMC9704963; doi:10.1097/MD.0000000000031747)
Supplement: Supplementary file 3 [file medi-101-e31747-s003.xls]

ID	TCGA-BD-A3EP-11A-12R-A22L-07	TCGA-G3-A3CH-11A-11R-A22L-07	TCGA-BC-A10X-11A-11R-A131-07	TCGA-DD-A1EH-11A-11R-A131-07	TCGA-DD-A11A-11A-11R-A131-07	TCGA-DD-A3A6-11A-11R-A22L-07	TCGA-DD-A1EB-11A-11R-A131-07	TCGA-BC-A110-11A-11R-A131-07	TCGA-BC-A216-11A-11R-A155-07	TCGA-FV-A3R2-11A-11R-A22L-07	TCGA-DD-A3A4-11A-11R-A22L-07	TCGA-BC-A10Y-11A-11R-A131-07	TCGA-BC-A10W-11A-11R-A131-07	TCGA-DD-A119-11A-11R-A131-07	TCGA-DD-A1EC-11A-11R-A131-07	TCGA-DD-A1EJ-11A-11R-A155-07	TCGA-BC-A10R-11A-11R-A131-07	TCGA-FV-A3I1-11A-11R-A22L-07	TCGA-BC-A10Q-11A-11R-A131-07	TCGA-FV-A23B-11A-11R-A16W-07	TCGA-BC-A10Z-11A-11R-A131-07	TCGA-DD-A1EG-11A-11R-A213-07	TCGA-DD-A11D-11A-12R-A131-07	TCGA-BC-A10T-11A-11R-A131-07	TCGA-ES-A2HT-11A-11R-A180-07	TCGA-EP-A3RK-11A-11R-A22L-07	TCGA-FV-A2QR-11A-11R-A213-07	TCGA-DD-A11C-11A-11R-A131-07	TCGA-DD-A39W-11A-11R-A213-07	TCGA-DD-A3A1-11A-11R-A213-07	TCGA-DD-A113-11A-12R-A131-07	TCGA-DD-A39X-11A-11R-A213-07	TCGA-DD-A3A5-11A-11R-A22L-07	TCGA-DD-A3A2-11A-11R-A213-07	TCGA-EP-A12J-11A-11R-A131-07	TCGA-BC-A10U-11A-11R-A131-07	TCGA-DD-A118-11A-11R-A131-07	TCGA-DD-A1EL-11A-11R-A155-07	TCGA-DD-A3A3-11A-11R-A22L-07	TCGA-DD-A116-11A-12R-A26B-07	TCGA-DD-A1EI-11A-11R-A131-07	TCGA-BD-A2L6-11A-21R-A213-07	TCGA-FV-A3I0-11A-11R-A22L-07	TCGA-DD-A1EE-11A-11R-A131-07	TCGA-DD-A3A8-11A-11R-A22L-07	TCGA-DD-A11B-11A-11R-A131-07	TCGA-DD-A114-11A-12R-A131-07	TCGA-DD-A39Z-11A-21R-A213-07	TCGA-EP-A26S-11A-12R-A16W-07
HOXB-AS1	0.04071423	0.08517409	0.1946212	0.1373849	0.04510274	0.02941521	0.1326165	0.02379107	0.1279849	0.03714254	0.1165962	0.09282969	0.1273335	0.07895325	0.1071864	0.07292216	0.02933038	0.04943113	0.138183041	0.2535713	0.1033152	0.09588969	0.06213296	0.08379765	0.176058	0.03543534	0.1347505	0.049772401	0.05817698	0.178752	0.080920706	0.06437169	0.0633712	0.04952429	0.127912288	0.05565906	0.086900639	0.1157658	0.1072363	0.1272256	0.1269621	0.293356	0.0116819	0.0525061	0.05253219	0.1080569	0.09127666	0.2368626	0.0274974
SNHG1	0.9463564	1.424227	0.9087891	1.254533	1.336662	0.4578506	0.7313126	2.972357	0.9429261	1.916812825	2.526245	1.618291	1.340524	0.3043027	0.815646	0.9517524	2.016849	1.123324	1.03761363	1.810294	4.22159	1.776113	1.206948	0.9275154	2.729612	0.7354059	1.616908	0.857348163	0.4185562	0.62447	0.811702619	0.6488829	0.6523252	0.8181291	0.887402447	1.497033	0.844032867	1.194406	0.9347201	1.385179	1.091603	2.674439	1.377058	1.22771	0.3325185	0.8596456	1.578589	0.7771518	0.3766398
AC010326.3	0.7790069	1.648306	1.172994	1.601459	0.9113011	1.046839	1.022219	1.147122	0.8570811	2.132003668	1.873953	1.118981	1.647851	0.8287018	1.50396	1.227827	0.9877008	1.078203	1.153714609	1.560311	2.082213	0.7155362	1.768968	0.8978731	2.282729	1.383126	1.462572	1.999875605	1.001818	1.060249	0.867047292	0.8445652	0.7857095	0.6822536	1.929960413	0.9456794	0.917819208	1.404949	1.020042	1.393154	0.8745241	1.683881	0.7241916	1.044812	0.6030757	0.909704	1.979304	1.450246	0.4629877
AC079015.1	0.1774985	0.5410759	0.2545423	0.1658619	0.4011268	0	0.2973382	0.15558	0.3347793	0.388625635	0.6709759	0.2428213	0.2422366	0.2065237	0.311528	0.1483593	0.6393465	0.2909262	0.098578719	0.3183766	0.09008302	0.3762383	0.3900615	0.1461304	0.1896289	0.1853815	0.4486065	0.32548311	0.0507259	0.3896454	0.105835051	0.07216356	0	0.1295442	0.191193919	0	0.363699587	0.3460766	0.8014447	0.3071936	0.09488684	1.452489	0.1222287	0.5035946	0.1030592	0	0.3714027	0.02950374	0.04795129
AC109460.2	0.1743777	0.1389706	0.0347315	0.04526269	0.07726941	0	0.08114173	0.03396546	0.1065857	0.053026758	0.1664592	0.06626442	0.09915729	0.03220516	0.1020169	0.05783763	0.05583157	0.05292797	0.12554042	0.1592855	0.06555492	0.08556092	0.159668	0	0.05914121	0.1011789	0.03497769	0.035528926	0	0	0.115526906	0.07877195	0.1085667	0.04242218	0.05217563	0.09535436	0.099251352	0.1062474	0	0.1257468	0.01294701	0.299151	0.03335545	0.1249344	0.01874947	0.02571133	0.07239535	0.1288222	0.01308561
FAM111A-DT	0.2159778	0.2151549	0.3058998	0.2803035	0.2126735	0.1473708	0.2735811	0.1682735	0.2137356	0.262707991	0.5566598	0.2256999	0.1773959	0.2260327	0.2527087	0.210131	0.1613522	0.291354	0.148085486	0.6217472	0.2638802	0.1978155	0.3588959	0.1728703	0.5432718	0.2645571	0.2599325	0.234692396	0.211457	0.1843781	0.182833885	0.265591	0.1494075	0.2218463	0.452359752	0.1312249	0.163905447	0.3655393	0.1805902	0.2941858	0.2886425	0.7101585	0.08951116	0.4435856	0.2477057	0.3184511	0.8309071	0.1396101	0.1404637
AC010834.3	0.04506459	0.2424215	0.1211719	0.07018368	0.07488303	0	0.3302702	0	0.1239527	0.123333801	0.1742238	0.2697152	0.07687594	0.05617897	0.1779591	0.1479756	0.06492873	0.2872427	0.166852443	0.286279	0.1334137	0.05970129	0.08252633	0.06956365	0.06877763	0.1764974	0.1627077	0.165271935	0.1770815	0.02473148	0.089567186	0.1068748	0.04208549	0.09866884	0	0.05544567	0.115423298	0.1235593	0	0.1787328	0.07528296	0.2435261	0.07758074	0.2034076	0.06541348	0.1196029	0.2020594	0.0749062	0.06087107
PCED1B-AS1	0.6295343	1.049089	0.2698543	0.4475912	0.4821091	0.02966256	0.4298518	0.2159201	0.4140711	0.842734438	1.211039	0.3159347	0.8929928	0.3355294	0.3182583	0.3921885	0.3894306	0.3177732	0.215351354	1.544449	0.4398879	0.5378716	1.033814	0.3168836	0.9712394	0.1548443	1.556485	0.426622881	0.2737755	0.9388285	0.190402688	0.3941145	0.1597602	0.344591	0.469884408	0.1908321	0.385578023	0.4752957	0.5175176	0.518116	0.3657992	3.349137	0.07068077	0.8295127	0.2979783	0.3904596	1.493161	0.1990453	0.2726648
AL596442.2	0.2590754	0.09678309	0.3483073	0.353049	0.3444008	0.1169855	0.2411069	0.8515625	0.5429347	0.433304364	0.3709663	0.4061062	1.675758	0.1614859	0.2084059	0.3351278	0.3421678	0.1179538	0.459631659	0.3227083	0.5843753	0.3813572	0.6918949	0.19996	0.4283513	0.1315326	0.1753881	0.514661865	0.03084963	1.090053	0.343279948	0.1170326	0.2016239	0.03151362	0.087207839	0.212504	0.165891546	0.1710077	0.02437046	0.06227463	0.1586934	0.3666737	0.2787563	0.1948977	0.08356906	0.1718986	0.2581411	0.08971546	0.1458111
LINC02446	0.07312613	0.3715222	0.1747779	0.1138868	0.2106215	0	0.578462	0.1495576	0.05746788	0.200133248	0.293183	0.1458886	0.3742388	0.08103234	0.06417189	0.2328431	0.1404794	0.0443912	0.045125128	0.4007828	0.2061808	0.08611292	0.1339151	0.5016918	0.6696311	0.04242987	0.7700733	0.178790722	0.05224534	0.535089	0.024223383	0.1156169	0.02276399	0.03557989	0.525122469	0.1199619	0	0.1336661	0.3026654	0.1581976	0.0814409	1.750033	0.02098166	0.03143511	0.3066445	0.03234651	1.293308	0	0.06585016
SNHG19	6.124634	6.101297	8.021555	11.46549	3.001758	26.41546	9.629294	10.73666	5.542458	20.374058754	17.11434	10.103	15.35546	4.935864	7.003368	9.307597	6.105721	14.92816	10.02120895	9.385904	18.57677	8.523668	3.851953	11.14137	3.257435	11.68409	7.315246	5.558718569	21.61368	23.15496	5.164255359	14.42033	11.78615	22.66585	3.331917418	9.996595	14.419306135	5.427938	18.43604	7.182522	6.655674	5.731104	10.43733	5.265656	7.12414	8.127487	2.126645	9.820432	15.45938
AC016735.1	0.5356412	0.9604803	1.226887	1.5989	0.3560261	1.16097	0.8723592	0.5477467	0.6314193	1.791722689	1.227163	0.6106392	0.5330227	0.445165	1.410157	0.4263878	0	0.731612	0.661073603	2.068328	1.73679	1.18269	0.4904571	1.010581	1.362494	0.6215886	0.4029076	0.654811591	0.6378193	1.763762	0.354867457	0.3629492	0.4168595	1.694023	2.404041682	0.6590314	0.457310029	2.121362	0.806179	1.351911	1.312401	1.033775	0.1536884	1.151294	0.4319498	0.8292718	1.601129	1.187121	0.9646909
OTUD6B-AS1	1.13729	1.916205	1.983967	1.392847	1.741204	0.6830286	1.941514	1.203629	1.740492	2.42516452	2.159865	2.230792	1.516649	1.553855	2.026959	2.144179	1.004467	1.673613	1.157002571	1.926261	1.649968	1.477133	1.328291	1.583456	1.708865	1.535313	2.053119	1.523752783	1.682945	1.21351	1.018228653	1.715417	1.588228	1.901621	1.365370852	0.9241867	2.155384588	2.428526	1.971375	1.972859	1.512868	2.106603	0.8455933	1.825402	0.6473856	1.387719	1.697152	1.659221	2.009422
MINCR	0.4818864	0.5670594	0.6118677	1.043651	0.2402226	0.7343858	0.5150334	0.3299847	1.017761	1.346313528	1.060884	0.8884148	0.8092082	0.4004901	0.4493098	0.5843865	0.2061198	1.206682	0.487865261	1.114205	0.5731973	0.7049001	0.7997418	0.5114042	0.5056258	1.179581	1.101013	0.856032163	1.032859	1.669402	0.748252556	0.6122346	0.9703777	1.648577	0.223036892	0.4076145	1.099252879	0.9083587	0.5779529	1.34655	0.2213801	1.10441	0.5703427	0.7962367	0.6703369	0.639471	0.348858	0.8510517	1.149261
SCGB1B2P	0.1717356	0.5235085	0.4104632	0.6419073	0.2054664	0.6700078	0.4075528	0.1806345	0.4318798	0.689347853	0.3836129	0.4405078	0.3808541	0.3140003	0.5124028	0.307591	0.3464095	0.5942368	0.158963519	0.4107196	0.348633	0.394358	0.6604451	0.1413859	0.2883134	0.5679817	0.3100295	0.566847858	0.4662501	0.7539891	0.375462443	0.3723765	0.3207653	0.3258795	0.369972648	0.05634576	0.307904764	0.3557678	0.3877119	0.3467564	0.4590305	0.3977349	0.2365205	0.5315391	0.3656147	0.4557918	0.4876814	0.2569124	0.2551694
AC099850.3	0.2636489	0.1181899	0.2756881	0.1539778	0.2190504	0	0.09201119	0	0.4143894	0.300650154	0.2831363	0.2254229	0.2248801	0.438231	0.347048	0.2754585	0.1424488	0.120036	0.48808238	0	0	0.1164268	0.1207044	0.13566	0.05029766	0.1147325	0.1784843	0.362594269	0.141274	0	0.131002472	0.1786479	0	0.1443147	0.088747333	0.05406384	0.253230086	0.1204799	0.07440203	0.2376524	0.5285286	0.5597199	0.05673545	0	0	0.1749332	0.6403267	0.1643386	0.08903105
AC108449.2	0.6515997	0.13746	0.5267611	0.20893	0.5604832	0.24923	0.5618183	0.503944	0.2710985	0.384636121	0.3951597	0.7865298	0.3596248	0.5415368	1.278168	0.3661373	0.8007583	0.6631338	0.390266957	0.6588627	0.2917906	0.3046713	0.3509612	0.03944461	0.4094886	0.3669569	0.345975	0.351427416	0.3286156	0.08414081	0.26663275	0.2597191	0.4295465	0.4755588	0.567693538	0.4087109	0.638121467	0.3970163	0.3461312	0.6910002	0.4610263	0.7397484	0.3629219	0.6920279	0.2967307	0.4577735	0.5155808	0.2866994	0.5177349
AL035446.1	0.09341204	0.1256257	0.1395394	0.07274004	0.09313267	0	0.2281999	0.081877	0.03670502	0.255652184	0.3210128	0.2396051	0.1593521	0.03881682	0.2049345	0.05576926	0	0.04252932	0.216162312	0.4886929	0.07901321	0.1237517	0.08553226	0.0961299	0.03564139	0.0813005	1.011805	0.342583547	0.03336936	0.4101168	0.13924435	0.3481268	0.04361841	0.2045255	0.377323098	0.1915507	0.418696103	0.2561196	0.3163318	0.1347222	0	0.5047926	0.1608131	0.3011664	0.1355922	0.06197963	0.1047096	0.03881728	0.06308823
AL391684.1	0.04940119	0.1961488	0.1981943	0.225317	0.2955207	0.3212223	0.2610718	0.2041326	0.5878925	0.527932845	0.08488421	0.1025794	0.3551538	0.7742129	0.09909042	0.0716276	0.32538	0.3277368	0.202506161	0.05274418	0.3104128	0.06856289	0.1098539	0.123465	0.0538544	0.08599196	0.1465143	0.077646938	0.2016854	0.2401297	0.112212925	0.4590739	0.204314	1.024981	0.057013797	0.3415327	0.37959173	0.1719994	0.6771379	0.3358842	0.2782356	0.2506163	0.3584098	1.456207	0.08195232	0.112382	0.3322556	0.2639394	0.1191585
AC008610.1	0.3230202	0.1930736	0.06433723	0.3353816	0.0715676	0	0.1127313	0.1887546	0.1692354	0.540252261	0.4625279	0.5063411	0.275521	0.04474305	0.04724445	0.2249928	0.03878377	0.04902234	0.099665677	0.1609436	0.591996	0.3328385	0.1971812	0	0.08216565	0.234282	0.1457849	0.098721595	0.1153917	0.236365	0.267505049	0.1459185	0.1005554	0.3929179	0.07248828	0.08831804	0.068945596	0.2624194	0.1823134	0.194113	0.1438996	0.5818602	0.278047	0.2777168	0	0.1428843	0.08046384	0.04474359	0.3999601
AC091057.1	0.03455655	0.04544084	0.03441384	0.02870317	0.03828134	0.007489925	0.04502377	0.004038576	0.06336652	0.048338416	0.03364709	0.039395	0.04519517	0.01723172	0.02628178	0.02613273	0.0298733	0.03146632	0.023456812	0.04476593	0.01558928	0.02848552	0.05484533	0.0023708	0.05801428	0.01604056	0.06030452	0.038020283	0.01316752	0.01517173	0.018315241	0.009366176	0.008605897	0.01681367	0.015509524	0.007558578	0.020652149	0.03509188	0.01040203	0.03820966	0.04156465	0.1778489	0.00793209	0.02673901	0.004458715	0.01834284	0.05681269	0.04786648	0.009335464
AC131009.3	0.4423239	0.4626704	0.2642983	0.2870317	0.4900011	0.5592477	0.2058229	0.3230861	0.2317404	0.403520694	0.5700214	0.504256	1.257605	0.06126835	0.3234681	0.5721693	0.5310808	0.3356408	0.887093977	0.4407723	0.498857	0.5859879	0.4050116	0.7586559	0.5063064	0.4491357	0.3992575	0.540732916	0.0526701	1.618318	0	0.4495765	0.2065415	0.3766262	0.496304772	0.483749	0.472049115	0.4940937	0.4160811	0.2658063	0.2955709	0.2845583	0.5711105	0.3802881	0.2140183	0.195657	0.3305466	0.5514218	0.1991566
U91328.1	0.5379108	0.4455303	0.5081395	0.3909469	0.3166736	0.4385965	0.5935724	0.3233051	0.3542879	0.836564513	0.8670551	0.5650445	0.4675518	0.4598242	0.68334	0.5474773	0.2546488	0.5504509	0.350905232	0.5015652	0.5026618	0.5067526	0.5066078	0.4217612	0.3010187	0.5261304	0.5040344	0.39455173	0.6368618	0.2080499	0.371644181	0.6074786	0.3301164	0.4374518	0.648392743	0.2899419	0.367398227	0.4057811	0.4973227	0.5541386	0.4929521	0.4587658	0.4012831	0.4822891	0.4313014	0.4418863	0.535971	0.4470567	0.6227862
AC100793.4	0	0.3095254	0.02946915	0.268833	0.1311238	0	0.06884753	0.08645753	0.03875845	0.404931606	0.08474288	0.04216826	0.04206673	0	0.04327988	0.02944461	0	0.1796343	0.091302123	0.0737189	0.04171677	0.04355828	0.1354759	0	0.03763531	0.3433951	0.08903412	0.18087453	0	0.1082651	0.098022829	0.0668368	0	0	0.066405347	0.1213601	0	0.03004977	0.1113429	0.1422591	0.06591207	0.3426639	0.0424524	0.06360297	0.09545184	0.06544702	0.07371163	0.1639555	0
AC009686.2	0.07333735	0.2301324	0.02191034	0.2855393	0.02437267	0.1589543	0.0511882	0.09642187	0.1152678	0.267615111	0.0630064	0.1567607	0.1876599	0.0609498	0.1287145	0.1094605	0.07924794	0.1669478	0.033941604	0.1644302	0.3101645	0.06477124	0.2350284	0.03773557	0.1399094	0.1276573	0.3640832	0.40344111	0.209585	0.6037139	0.291520233	0.07453983	0.06848922	0.26762	0.197489733	0.1503856	0.187837915	0.08936813	0.2069589	0.1586546	0.2450284	0.1132315	0.2209438	0.3783109	0.1064528	0.2432996	0.246621	0.03047527	0.04953027
AL122035.1	0.3846877	0.2414298	0.2528453	0.179734	0.3068298	0	0.02685054	0.06743687	0.03023159	0.245658507	0.4957458	0.09867374	0.1312482	0.1278838	0.3375831	0.1607676	0.3048404	0.2802295	0.356078282	0.3162541	0.2277735	0.2718037	0.2113424	0.2771163	0.1761333	0.1674051	0.4861263	0	0.08245264	0.1266702	0.22937342	0.07819906	0.07185142	0.08422731	0.310777025	0.1577681	0.344853336	0.3047047	0.4776611	0.2774052	0.1542342	0.7424384	0.1655643	0.1984413	0.1116787	0.2041947	0.3162229	0.2237993	0.1558853
AC015912.3	0.2431934	0.05451002	0.1453134	0.2367187	0.2424661	0.3294419	0.1273086	0.5861969	0.1433394	0.831971546	0.6790388	0.3118997	1.140879	0.2526439	0.746951	0.8711544	0.2627934	0.3321686	0.11255348	0.1817552	1.285668	0.5369685	0.1113394	0.06256731	0.3247668	0.05291541	0.9329394	0.111487318	0.2171885	0.9342531	0.543773194	0.08239364	0.5677914	0.1331179	0.163723528	0.2992154	0.700748773	0.07408823	0.4117768	0.3507422	0.2843879	0.2816146	0.3663349	0.3920355	0.2353382	0.1613608	0.2271716	0.0505294	0.3284939
AL049555.1	0.02189118	0.06869447	0.02616092	0.05114005	0.007275237	0.02372391	0.1069577	0.04796984	0.1978425	0.179736843	0.07522958	0.05615164	0.02800821	0.02729025	0.06723718	0.02613914	0.05519614	0.01993356	0.09118404	0.08998435	0.2129433	0.1063381	0.1202673	0.06758434	0.1921095	0.09526417	0.0691592	0.020071178	0.0469208	0.03604169	0.076141375	0.03708353	0.04088803	0.03994225	0.117901268	0.1885382	0	0.09336727	0.08648803	0.1578612	0.09508319	0.1182985	0.01884333	0.08469428	0.06355226	0.02904995	0.1881305	0.06367802	0.01478477
AC109322.1	0.234343	0.2101051	0.2100377	0.4040698	0.1557614	0.3083827	0.2103009	0.1173743	0.1447002	0.51919237	0.4026628	0.200366	0.5139862	0.05564562	0.1909588	0.1798824	0.192937	0.3353221	0.201420863	0.2001608	0.3822827	0.2217544	0.1685946	0.1205807	0.2299208	0.2185273	0.4079439	0.122777173	0.215264	0.4041954	0.249516181	0.2155011	0.3908058	0.1954642	0.247916798	0.2059473	0.300109707	0.1937782	0.3212119	0.3017659	0.2013343	0.2584438	0.2017161	0.2158677	0.275368	0.1554885	0.2626852	0.09738102	0.3165392
SNHG7	0.8180701	1.868571	0.9077991	1.702544	0.5016732	0.5963164	1.206575	1.169475	0.6084586	2.794198937	3.451395	0.9950643	0.9677477	0.3885076	1.051208	1.058217	0.8348908	2.230308	1.532488807	1.903347	2.388945	0.8687397	1.239519	0.556237	2.177513	2.271624	1.701002	1.348316593	1.370732	2.196685	0.914590218	1.379207	0.9504396	3.582326	1.514546259	0.7189434	1.116252207	1.097768	1.753439	2.092829	1.376394	1.323232	1.278408	0.8100925	0.8293436	1.621926	1.488322	1.246477	1.627916
AC016405.3	0.3444297	0.286748	0.1029022	0.1341039	0.06540945	0.2932799	0.2919215	0.194077	0.1160049	0.426433788	0.3381832	0.1051755	0.2727978	0.2044653	0.1079481	0.1909449	0.1063397	0.3584331	0.045544896	0.2022555	0.2080988	0.130371	0.112634	0.2025435	0.1314173	0.2141228	0.3553082	0.225567365	0.4042736	0.2700333	0.073346152	0.2167144	0.2297574	0.2154652	0.198752748	0.08071858	0.189039204	0.2098592	0.3054809	0.2661154	0.2465955	0.1899261	0.2752989	0.1269101	0.3094971	0.1958845	0.3125459	0.08178711	0.09969407
AC005261.1	2.171435	1.536983	0.9025949	1.350397	1.575403	1.227771	1.272847	2.717747	1.542464	2.370786743	2.352212	2.052034	1.983518	0.9787252	1.861939	1.658324	1.886459	1.651482	1.347628349	1.745414	3.639822	1.531609	1.624279	2.050527	2.138584	1.617437	2.569998	1.41231234	1.203483	1.347122	1.476454474	1.286177	1.266849	1.05894	1.297945379	1.642523	1.329963461	1.480477	1.4359	1.447615	1.039276	2.385986	1.458506	1.903204	0.7405028	1.325371	1.938332	1.622969	0.9262324
LINC02084	0.231655	0.3634664	0.2537681	0.30065	0.2822872	0.08368306	0.1751655	0.06768299	0.2275644	0.651609831	0.3648738	0.1155395	0.3622498	0.06417525	0.135526	0.1613543	0.08344171	0.3339871	0.053606676	0.331836	0.06531567	0.08524865	0.3711991	0.1390638	0.1767761	0.08400804	0.3310753	0.141597032	0.0689613	0.3602086	0.038368425	0.3008571	0.05408524	0.08453471	0.363896455	0.01583439	0.074166841	0.2117193	0.2179111	0.3341011	0.1031981	0.9984984	0.03323372	0.3485396	0.0934052	0.1793225	0.5914753	0.112308	0.0782271
MIR497HG	0.1486885	0.09381058	0.151365	0.1500902	0.04758444	0.2804972	0.1345322	0.1448085	0.1990784	0.165787979	0.279142	0.2024669	0.08924672	0.1144197	0.1788083	0.1611023	0.1190163	0.1554501	0.188604712	0.2551764	0.2096154	0.08754739	0.1361459	0.1303458	0.1680953	0.2156833	0.2883065	0.131277623	0.1416417	0.3445349	0.12039816	0.1977705	0.1337162	0.2411505	0.111222907	0.1355114	0.296204062	0.1577026	0.3170317	0.1111931	0.08463748	0.2423263	0.1137662	0.1065292	0.06927836	0.1900042	0.1481523	0.2151116	0.1227363
AC092115.3	0	0	0.02135518	0.02783044	0	0	0	0	0	0.03260429	0.03070498	0	0.03048417	0	0.06272658	0	0	0	0	0	0	0	0	0	0.02727289	0	0	0	0	0.07845562	0	0	0	0	0	0	0	0.02177593	0.04034299	0	0	0.02759062	0.06152729	0	0.03458517	0	0	0.02970309	0.02413764
MIR155HG	0.2380255	0.2963982	0.05530992	0.0823781	0.1494197	0	0.07383898	0.1506793	0.1039211	0.241271748	0.1136084	0.1356764	0.1127914	0.04396004	0.09283534	0.07894837	0.2762616	0.10837	0.024480382	0.2964882	0.4809683	0.4438045	0.5206509	0.1088671	0.4339116	0.08056371	0.441637	0.121242459	0.009447699	0.1306286	0.013141186	0	0.02469892	0.05790627	0.071219735	0.1084656	0.067739048	0.1369706	0.2239036	0.1048938	0.09719971	1.439403	0.01138255	0.2216961	0.02559303	0.1052879	0.4644524	0.02198029	0.04465464
LINC01116	0.02373284	0	0.02127134	0.04620196	0.01577457	0.01285988	0.008282555	0	0.1865101	0.043301716	0.02038962	0.05072963	0.07085047	0	0.04165355	0.05667634	0	0.02161052	0.043935626	0.2305835	0.04014917	0.01048037	0	0.02442336	0.01811054	0	0.1178216	0	0	0.130246	0.011792427	0	0.01108196	0.008660501	0	0.02919993	0.045589937	0	0.04018461	0.008557086	0.03171764	0.009160766	0.01021429	0	0	0.03149386	0.00886772	0.01972432	0.008014293
FLJ20021	1.526577	2.113057	2.048367	1.647562	0.7120523	4.23754	1.738487	2.676134	2.315204	3.567156989	5.154083	2.2212	3.837764	1.157429	1.269141	3.341814	1.678552	2.731351	3.371475376	2.822268	3.692568	2.436342	2.771083	1.791484	1.716742	2.843768	3.142679	1.276882602	2.851052	4.350612	1.942899326	2.558792	2.07596	3.518356	1.694849386	2.130868	2.092193383	3.198361	2.660391	1.85405	1.664363	2.853219	1.406249	2.452257	2.617616	1.56377	1.881326	1.669389	1.917323
LINC01018	19.72044	18.91556	31.00554	27.45312	7.143445	14.74948	27.28138	21.10182	19.25996	20.217996427	17.50564	40.71063	16.2512	26.26106	29.18059	20.8614	22.98434	42.12952	31.887123891	11.74941	8.622671	17.50731	20.49094	17.41007	10.18849	27.98825	19.13582	32.224715311	36.08924	5.274323	19.687124537	34.85912	26.42041	19.78711	13.377487427	16.84639	20.957129022	18.62614	19.65362	14.77155	12.61501	13.70113	21.56149	16.74524	33.9475	24.26191	7.892089	18.04408	23.6926
AL365361.1	0.340373	0.5340447	0.2469618	0.1845875	0.4322736	0.01317389	0.3860584	0.2930143	0.1815111	0.388141853	0.5169656	0.3689753	0.3162437	0.3586513	0.08534131	0.1669233	0.1620094	0.2490549	0.073138745	0.9266854	0.09254148	0.2039894	0.6344523	0.1376085	0.8580657	0.1005104	0.4663357	0.200619524	0.06948035	0.1267551	0.072482264	0.1194365	0.05108654	0.1330796	0.531948608	0.09970982	0.358057594	0.3555214	0.1989683	0.2717471	0.1868298	1.862815	0.05231852	0.5016613	0.03529058	0.2258402	1.049231	0.03030893	0.08620487
AC009065.4	0.1079481	0.09678309	0.0903019	0.2185541	0.1004502	0.2105739	0.165761	0.09461806	0.05090012	0.295434794	0.352418	0.1107562	0.3130537	0.01794287	0.05683796	0.1160058	0.1088716	0.3145434	0.239807822	0.08067707	0.09130864	0.1144072	0.276758	0.04443556	0.329501	0.3945978	0.2338508	0.118768123	0.3084963	0.2606648	0.06436499	0.2633234	0.08064955	0.1733249	0.203484957	0.1416693	0.165891546	0.1052355	0.04874092	0.2335299	0.2308268	0.2000038	0.07433501	0.2505827	0.2298149	0.1718986	0.1452044	0.08971546	0.13123
AP006621.4	0.0795407	0.03565693	0.04752732	0.03096921	0.1850399	0	0.02775901	0.2091557	0.06250892	0.072562932	0.06833589	0.1020123	0.1356889	0.03305266	0.139602	0	0.3151545	0.1086416	0.368126043	0.237785	0.4036803	0.5971251	0.2184931	0	0.09104633	0.1384554	0.03589815	0.145855589	0	0	0.197611812	0.1077932	0.03714124	0.1451285	0	0.1631061	0.20372646	0.04846373	0	0.1433955	0.0531509	0.06140468	0	0.5128886	0	0.1055518	0.3269222	0.2974776	0.2148795
AC025048.4	0.09080612	0	0	0.02357027	0	0.0328028	0	0.1326548	0.04757475	0.110453447	0.07801437	0.1294005	0.05163555	0	0.07968699	0.01807116	0	0.1378096	0.056035209	0.226219	0.102412	0.1069328	0.05543078	0.09344817	0.02309807	0.1053766	0.08196488	0.111008832	0.08650253	0.2657838	0.060159934	0.08204002	0	0.1104555	0	0.0496552	0.077526807	0.07377026	0.06833492	0.0436546	0.02022624	0.04673432	0.1823813	0.0390353	0.08787305	0.04016706	0.09047866	0.0754688	0.1226565
FGD5-AS1	8.341899	11.95621	12.59299	8.143085	11.4675	5.223969	14.41954	9.332206	7.864868	11.089754267	11.72264	12.65008	6.570083	10.69572	12.03548	10.26098	9.170165	11.66986	9.912383816	11.73549	10.57187	8.605771	9.960266	10.1929	15.6704	8.516421	13.27654	8.582198588	10.57641	5.281832	8.761131826	7.381995	6.446463	7.972129	15.740241529	8.824376	11.401177528	14.99427	10.594	11.22218	9.674334	17.36186	7.166281	14.1241	6.588047	11.1738	13.83899	7.248226	8.507966
AC004921.1	0.2597823	0.4658264	0.293204	0.08990788	0.4988252	0.1564063	0.1410294	0.3036039	0.272208	0.895305806	0.4463742	0.3701948	0.4431641	0.3118584	0.2533024	0.3446586	0.5406446	0.1839843	0.320616188	0.4098791	0.2929849	0.4843705	0.1585789	0.1485227	0.3083734	0.05024437	0.651358	0.264649296	0.1856028	0.5702749	0.14342358	0.2542625	0	0.210664	0.077729588	0.07102794	0.554480612	0.2462196	0.7494	0.270593	0.1735924	1.760379	0.09938378	0.2977972	0.05586472	0.03830392	0.3235569	0.239894	0.1559562
RASSF8-AS1	1.089514	0.6480407	1.00033	0.7449413	0.4768926	0.7890717	0.8086861	0.7127371	0.6139724	1.037571548	0.7990545	1.345063	0.7253103	0.5344552	0.6669406	1.174012	0.7619096	0.7404332	1.101955396	0.9294582	1.780209	0.8167424	0.6228966	1.104806	0.7827408	0.7817285	0.9210703	0.974568871	0.4290741	0.8750137	0.850331421	0.8823012	0.481446	0.7835263	0.529541359	0.7672421	1.0481601	1.007086	0.8518949	0.6821895	0.5859817	1.177532	0.4986477	1.124052	0.750883	1.170747	0.695039	0.8524884	0.7107053
AL691482.3	0.1929285	0.01921934	0.07685268	0.08346312	0.1139861	0.04646232	0.04488692	0.3006304	0.1853101	0.136891772	0.07366706	0.05498537	0.1097059	0.03563124	0.4891021	0.1791736	0.1080994	0.4099102	0.079369019	0.2082727	1.051668	0.6247767	0.1962822	0.06618062	0.3271641	0.03731421	0.2902404	0	0.01531542	0	0.340845339	0	0.1601551	0.04693518	0.028863114	0.246163	0.109810007	0.1175503	0.09679049	0.0772912	0	0.3971707	0.05535586	0.1658703	0.08297638	0.05689316	0.06407759	0.1603425	0
AC026401.3	1.415319	0.6882353	1.032022	1.008711	1.435003	0.7799033	0.3851012	1.051312	0.7729278	1.050434823	1.215945	0.6973541	1.821031	0.4585401	0.7157373	1.074127	1.278809	0.677142	0.599519556	1.147407	2.231989	1.292377	0.7687721	0.6171605	1.940395	0.3549292	2.165285	0.351905549	0.5827152	1.18484	0.762844329	0.3413451	0.6720796	0.3326438	0.549086391	1.672485	0.983061015	0.2630888	0.8665053	0.4324627	0.5770669	2.185227	1.156322	0.4949782	0.3946317	0.5093292	0.9680293	0.7974707	0.3078233
AC073046.1	0.325505	0.09727942	0.2593285	0.1267355	0.1081772	0	0.2271969	0	0.1279029	0.296949844	0.1398258	0.4174658	0.2776404	0.2254361	0.4760787	0.1295563	0.2735747	0.5927933	0.050216168	0.4459994	0	0	0.0496745	0.05582929	0.08279769	0.1888673	0.3427813	0.397923967	0.07751958	0	0.053912556	0.07352048	0.1013289	0.03959403	0.292183527	0.2224935	0.069475947	0.4958213	0	0.1956062	0.1450066	0.3350491	0	0.279853	0.05249851	0.3599586	0.3648726	0.3156144	0.1831985
VIM-AS1	0.1274568	0.2761622	0.09519779	0.08270893	0.1341354	0.02302124	0.08896262	0.07447847	0.08347075	0.193792569	0.209879	0.2088726	0.2446079	0.05296391	0.1118498	0.107801	0.1300775	0.08704419	0.098314787	0.2619575	0.4042882	0.1594732	0.2431357	0.08744347	0.2188403	0.09244259	0.4601884	0.0389534	0.04553108	0.1398968	0.052775845	0.1007585	0.03967699	0.07751844	0.157312667	0.1219693	0.122419966	0.1359028	0.1079054	0.07659279	0.0709746	0.9675553	0.08228349	0.1506739	0.02055665	0.08456859	0.3016182	0.04413712	0.1291218
AC007406.4	0.7675552	0.8557213	0.6101788	0.5924986	0.6787521	0.3688918	0.8338913	0.4972672	0.6136917	0.748931863	0.9748104	1.226937	0.5408295	0.5158718	0.9957103	0.6614727	0.5289029	1.106111	0.52513122	1.272	0.4629377	0.4480045	0.6355829	0.6456472	0.9626211	0.8655426	1.108517	0.807773099	0.6580605	0.4102462	0.371435401	0.8366724	0.6046172	0.7209362	0.808804559	0.6241048	0.598325976	0.9394014	0.5047838	0.7363926	0.7448168	1.525161	0.2815116	0.8435318	0.3487756	0.8857026	1.072365	0.6822903	0.6536199
PDCD4-AS1	0.5982933	0.9021478	0.6337383	0.5082453	0.6326557	0.9725735	0.8731602	0.5005758	0.4701828	0.8683302	1.331759	0.3952868	0.9742395	0.6328438	0.5250328	0.3571957	0.6269211	0.6438436	0.578970471	1.199164	0.4140577	0.7685966	1.12055	0.3358369	0.8923633	0.7100731	1.350103	0.797893815	0.3885943	0.7163865	0.567537061	0.6081032	0.6349338	0.5954373	0.732336605	0.5130506	0.557236385	0.7125041	1.166524	0.6863817	0.6360345	2.015463	0.3979503	0.876789	0.7631853	0.6495911	1.564856	0.3616294	0.5510084
AC067852.2	1.033651	0.6889048	0.8198616	0.7194283	1.100479	0.7038349	1.276939	1.322935	0.6038476	1.285113679	1.66606	1.243554	0.7490169	0.8438504	1.051572	0.8683296	0.843484	1.224414	0.787436408	0.9571028	1.013593	0.5978389	1.147475	1.308476	1.368149	1.122548	1.519238	1.12383844	0.7842448	1.164657	0.818128281	0.8925444	0.9994896	0.901265	1.243959052	1.087938	0.948873825	0.6911058	1.548836	0.9432735	0.782396	1.108682	0.9527287	1.132479	1.159598	0.8497078	0.9228295	0.8362582	1.210868
AL118558.3	0.4902184	0.8790309	0.3163496	0.6413123	0.2606679	0.9137662	1.040178	0.2406228	0.9400091	1.144866869	1.14556	0.7041592	0.4181331	0.4563044	0.3957762	0.444862	0.3672776	0.6963535	0.689716041	0.381029	0.5639303	0.6407791	0.897732	0.3430474	0.6733547	0.631454	0.672583	0.395526834	0.6024112	0.9900386	0.409215786	0.5846207	0.5859986	0.5151995	0.52804252	0.3055935	0.37667682	0.4779	0.3098821	0.4949073	0.3930901	0.6811993	0.4388453	0.5310464	0.8918422	0.8586965	0.2344563	0.6518713	0.6356768
AC108010.1	0.3249169	0.2399032	0.2512465	0.1785975	0.2667784	0.02071288	0.320169	0.2177839	0.1201617	0.087180397	0.2955666	0.3758575	0.3749525	0.2382658	0.3354484	0.2510373	0.4956754	0.4176863	0.406900656	0.3713914	0.2263332	0.1181622	0.3500101	0.137682	0.3062841	0.1663466	0.1552668	0.560760061	0.1228969	0.0209782	0.265910168	0.07770458	0.1070956	0.1255421	0.128671608	0.2351557	0.244766208	0.3610045	0.06472372	0.3721289	0.2937463	0.5164206	0.1645174	0.4436695	0.01849541	0.3550811	0.1856774	0.3971145	0.1548996
MIR200CHG	0	0.05419853	0	0	0	0	0	0	0	0	0	0.05168624	0	0	0.05304877	0.03609068	0.04354863	0	0.111910317	0	0	0	0	0.06220978	0.2306507	0	0	0	0	0	0	0	0	0.04411907	0.244181948	0.04958427	0	0	0	0.08718448	0	0	0	0	0	0	0.0903494	0.05024066	0
AC138207.5	1.241535	1.530545	1.081857	0.5639576	1.753581	0.05606151	1.444283	0.4080838	1.666803	2.925936118	3.422141	1.149987	1.411961	1.547737	1.997435	1.11184	1.416129	1.036301	0.670367425	1.391827	0.3938104	1.005142	1.563107	0.9582436	1.144794	0.3601871	1.774369	1.802332881	1.145736	2.214405	0.873937032	0.8412613	0.1932434	1.396924	0.348262762	0.4243153	1.126223782	0.8510184	2.218963	0.4476465	1.279	3.833814	0.3116982	2.201533	0.5005971	1.098358	2.126193	0.4299323	0.2445633
AL109615.3	0.009215081	0.01652394	0.02202485	0.02152738	0	0.009986567	0.0192959	0.02423145	0.03620944	0.025220043	0.02375089	0	0.0550202	0	0.02426011	0.005501628	0.01327702	0	0.042648749	0.0413224	0.03117856	0.02441616	0.04218871	0.05689919	0	1.162941	0.03327146	0.050693711	0	0	0.027472862	0.02497647	0.05163538	0.006725467	0.012407619	0.02267573	0	0.0336882	0.01040203	0.03322579	0.01231545	0.007113957	0.03172836	0.02376801	0.03566972	0.04891424	0.03443194	0	0.03111821
AC005785.1	0.0332148	0.0694853	0.05292419	0.06897172	0.05151294	0.03599554	0.007727784	0.04852208	0.02610263	0.131304353	0.06658369	0.06626442	0.08499196	0.01840295	0.08744302	0.07932018	0.06380751	0.1008152	0.051240988	0.04964743	0.1123799	0.05867034	0.08110123	0.0341812	0.1689749	0.08672479	0.08994263	0.020302243	0.04746097	0.08506543	0.121028187	0.03000836	0.03101906	0.06464332	0	0.05448821	0.056715059	0.0404752	0.06248836	0.05588749	0.07398294	0.1709434	0.02859039	0.04283465	0.04285593	0.02938438	0.08273755	0.1380238	0.00747749
AC011445.1	0.2445991	0.548251	0.2192301	0.2857044	0.1625784	0.7952309	0.08536298	0	0.09611199	0.334712252	0.2101427	0.3137026	1.356105	0.2032834	0.1073241	0.2190475	0.2643125	0.3340887	0	0.4570146	0.4137917	0.4320579	0.111983	0.3775738	0	0.4257702	0.110392	0	0.08737756	0.8054172	0.243073952	0.2486097	0.1142147	0.803324	0	0.300945	0.313244153	0.2235495	0.414157	0.6173467	0.24517	0.5664848	0	0.3154413	0.2366985	0.4868805	0.2741817	0.2032859	0.3303927
AL596223.2	0	0	0	0	0	0	0.03402718	0	0.03831192	0.08894811	0.08376658	0.08336491	0	0.04051617	0	0	0	0.0443912	0	0.0364348	0	0.08611292	0	0	0.1488069	0	0	0	0	0	0	0	0	0	0	0	0	0.02970358	0	0.03515503	0.03257636	0	0	0.06287021	0	0	0	0	0
AL157392.3	0.1017015	0.1122247	0.1106305	0.1086394	0.1403963	0.04097773	0.1283207	0.1154286	0.09734396	0.214106931	0.1601874	0.1783712	0.1178864	0.04226146	0.2013807	0.09341275	0.1070802	0.1484084	0.124310314	0.2475151	0.2260911	0.1232178	0.1277449	0.0644065	0.1074579	0.1429861	0.1200454	0.176928663	0.08383981	0.07012512	0.080335589	0.08128166	0.1010667	0.1065796	0.071979026	0.08341964	0.118554814	0.1263157	0.06034419	0.1654823	0.07841453	0.3925631	0.05499426	0.1378829	0.05677876	0.1418805	0.1325147	0.2113098	0.07749273
AC116351.1	0.0425344	0.1579883	0.1307069	0.1466813	0.05654292	0.06585054	0.1145119	0.04793402	0.1719085	0.194015191	0.5168172	0.05714878	0.02591417	0.1060495	0.159969	0.1305981	0.03064162	0.07192854	0.118113273	0.2724762	0.07195603	0.05366601	0.1502219	0.09379706	0.3524014	0.09519303	0.180996	0.178277251	0.05209529	0.04668582	0.138884442	0.07411169	0.03404791	0.09312899	0.319077502	0.06479277	0.031126501	0.1740073	0.1234621	0.2278515	0.1461726	0.2157805	0.02615175	0.1723966	0.08232105	0.1290145	0.308776	0.08585063	0.04514197
AC026461.2	0.1734248	0.388719	2.901504	0.1350461	0.2881769	0.7517756	0.1210475	4.484276	2.657654	1.107476878	0	0.2224203	0.6656542	3.098823	1.826269	0.2588471	0.8745421	0.631665	0.321054188	0.06480617	0.07334628	0.3063361	0.3969889	0.535412	0	0	0.2348092	0	0.8673297	2.760094	0.861717083	1.645171	0.971761	0.5062844	0	0.2844999	1.998857156	0.3698339	0.6851696	0.5627687	0.3476592	1.606588	1.492793	1.230092	0.2517347	0.460275	0.06479978	0.5044656	0.2928173
PTPRN2-AS1	0.2586864	0.2115859	0.105759	0.06007841	0.2202062	0.009836618	0.2154033	0.03580143	0.2389605	0.194590685	0.4990778	0.2211799	0.1432272	0.3055138	0.3584376	0.2384369	0.2452062	0.2562159	0.121824294	0.4477214	0.02687161	0.1523138	0.2493315	0.07472646	0.2978373	0.1224478	0.3768767	0.524291713	0.2496689	0.2889159	0.099221306	0.4089991	0.1229119	0.1689244	0.28720099	0.1005087	0.156924436	0.2461026	0.1793022	0.1767253	0.1546643	0.9915105	0.05469093	0.3745781	0.1624954	0.6142923	0.5188986	0.2677993	0.125669
AC069281.2	0.4134454	0.6120579	0.3475833	0.640157	0.3546914	0.7293983	0.3959554	0.6952847	0.3249157	1.249942255	0.6195415	0.3904948	0.6396895	0.4315096	0.3121934	0.3587747	0.3290143	0.4946679	0.320397636	0.7401539	0.7726275	0.5647137	0.8363737	0.3265271	0.6676869	0.4937329	0.4252638	0.555384677	0.3915611	1.656891	0.955505422	0.3290129	0.8261035	0.7017348	0.453113514	0.2839181	0.394028546	0.454024	0.6295011	0.5858852	0.3405232	0.7645378	0.368297	0.4711909	0.4605698	0.5039911	0.6358947	0.3955553	0.3506622
AC027644.3	1.21553	1.498487	1.384521	1.686015	0.403965	3.046244	1.166576	0.632599	1.283621	2.252447202	1.207472	1.461505	1.879182	0.6629522	0.5666789	1.542115	0.8756636	1.348951	1.687695985	0.7381155	1.317336	2.080006	0.8695268	1.759074	0.1449331	1.950555	0.7885993	1.044818314	1.709745	2.918493	0.566227024	1.595804	1.667288	1.857436	0.306871389	1.028184	1.55666035	1.24979	1.200584	1.424378	0.8630103	1.524865	0.5885411	0.8327764	1.801161	0.9577355	0.4825664	1.957311	1.64188
AC018638.7	0.05697799	0.06811306	0.09078827	0.1035272	0.06311954	0.04116545	0.09279584	0.1498261	0.1492583	0.311877305	0.1468547	0.1623895	0.1457986	0.01578458	0.2666724	0.09071266	0.06841122	0.3112963	0.070320666	0.1419453	0.04819522	0.06709696	0.2434675	0.1172716	0.2173997	0.06612051	0.06857385	0.069654554	0.02713881	0.0833855	0.018874234	0.1158245	0.07094844	0.0831688	0.025572616	0.03115708	0.12161409	0.1157213	0.04287801	0.1232635	0.03807398	0.2932432	0.04904509	0.09797369	0	0.0756107	0.1703175	0.3156953	0.03848155
LINC02035	0.2627341	0.2528803	0.2054715	0.2226435	0.2722209	0.08793139	0.2858631	0.2844762	0.1639661	0.451172882	0.5676272	0.4360673	0.2471689	0.240833	0.4780783	0.1868464	0.375762	0.4010773	0.214583333	0.6497185	0.2189673	0.1808592	0.2511846	0.1829031	0.3184294	0.3362776	0.3696802	0.297570972	0.1959932	0.2417281	0.172784032	0.3036949	0.1731992	0.3468455	0.280925178	0.215505	0.148442034	0.426102	0.3052983	0.3176279	0.222038	0.8172788	0.16629	0.3786909	0.09721237	0.2819983	0.3638065	0.2729473	0.2531191
ITGB1-DT	0.6384591	0.07950329	0.1483585	0.06905121	2.546199	0.07687898	0.07427223	0.7772481	0.1672494	0.258866587	0.1676034	0.07581804	3.373343	0.1031753	0.1089434	0.2011761	2.223061	0.01614902	0.853632762	0.4108917	2.220185	1.31573	0.4222125	0.2190118	1.312756	0.09261306	2.673374	0.065042057	0.08869591	0.3309209	0.775473143	0.02403436	0.1656256	0.06471783	0.119396035	2.618448	0.363394726	0.2161166	0.3002899	0.1534681	0.03555274	0.5065758	0.8090865	0.2058433	0.01716213	0.1882768	0.3445849	0.07369753	0.04791109
SNHG5	3.195634	9.72916	11.864	24.57191	2.008286	28.43577	4.497994	11.06469	10.49179	20.324165606	24.89789	21.03615	15.08192	1.33422	8.193699	14.8606	12.25253	20.70003	5.186967095	15.94287	19.42096	16.04471	10.77514	12.33619	4.62292	4.738751	17.48469	13.163962861	22.71235	31.76728	2.964997619	15.22419	19.01658	23.26199	7.687856844	24.423	18.542170347	14.36781	18.28413	5.569946	3.597787	7.523766	17.93179	10.00019	12.19379	2.944343	3.621737	12.32281	5.87127
RFX5-AS1	0.03423596	0.1227798	0.2454809	0.1599575	0.1137786	0.1484088	0	0.1200333	0.1345257	0.156162944	0.4117846	0.204905	0.4672266	0.08535931	0.0300438	0.2043971	0.2712981	0.09352321	0.126759259	0.3070428	0.05791745	0.09071118	0.1880879	0.2818566	0.4702587	0.05959406	0.2781236	0.125558533	0.04892012	0.4133519	0.034022487	0.1159911	0	0.1998922	0.138290747	0.1404085	0.21922022	0.3128969	0.3478115	0.1975053	0.183018	0.6078865	0	0.2649094	0.1325205	0.04543167	0.3837657	0.08536034	0.161855
FOXP4-AS1	0.2265292	0.3249591	0.1624274	0.1587586	0.01505678	0.4418895	0.1739248	0.1985561	0.1246163	0.247988093	0.03892366	0.116211	0.154575	0.03765314	0.01987909	0.06762173	0.09791447	0.1650174	0.104841036	0.1693009	0.09580564	0.3201114	0.2074203	0.3030562	0.05185937	0.2957371	0.1022367	0.249235033	0.04855348	0.07459164	0.067535	0.1227965	0.105777	0.2149269	0.122003828	0.05574249	0.55119568	0.1932323	0.1022829	0.04900626	0.1665091	0.05246353	0.09749507	0.1168551	0.1534485	0.3006078	0.0846421	0.2070948	0.1223939
AC010531.6	0.3693386	0.52036	0.3783222	0.369777	0.2104194	1.315139	0.441929	0.4162251	0.373183	0.673876205	0.6346206	0.3609015	0.2700243	0.3069529	0.2315096	0.4725089	0.2660702	0.4323991	0.439548004	0.1577327	0.2231483	0.6523966	0.04831186	0.3257869	0.2415793	0.5051376	0.2381274	0.193504173	0.4900552	0.8686856	0.419469263	0.1787593	0.5912959	0.2310475	0.142084259	0.3895024	0.74327135	0.128592	0.3573524	0.4565771	0.3173148	0.1629291	0.4541665	0.3402204	0.4084672	0.3500844	0.07885858	0.2192547	0.285077
LINC01871	0.8706924	0.7806373	0.5202579	0.678009	1.273196	0.1887173	0.9115923	0.6105396	0.342127	1.668051594	1.122058	1.042233	2.227979	0.4341733	0.2292231	0.7797369	0.2508974	0.6342644	0.402969249	2.27755	0.7364812	1.076589	1.833664	0.1792051	2.790589	0.6820209	3.615225	0.159660851	0.06220707	3.918261	0.259578973	1.297954	0.4065667	0.3177299	0.82063892	2.071112	1.226550664	0.954915	1.670831	1.255744	1.105451	8.603731	0	0.4491469	0.5055412	0.4621691	5.465581	0.2894523	0.4116312
LUCAT1	0.02914301	0.01306438	0.004353398	0.005673423	0.02421321	0	0.01525599	0.03193034	0.01145136	0.013293209	0	0.006229403	0.1553601	0.01816531	0	0.01304932	0.02624315	0.01990267	0.013487814	0.03811602	0.09244056	0.03217373	0.02668465	0	0.02223905	0.006341103	0.05261107	0	0.005205344	0.02399056	0.065162903	0.009873619	0	0	0	0.02390426	0.027991342	0.01331751	0.01644838	0	0	0.02249813	0.05644239	0.02818768	0	0	0.05444609	0.006055175	0.02460311
TPRG1-AS1	2.033823	3.91909	3.518794	3.734789	5.750308	2.664651	5.78423	2.953387	4.294013	3.129263423	12.46596	7.838215	3.210591	12.84113	12.38692	9.659565	3.105261	7.214303	3.006485922	10.91235	2.362234	3.083139	4.530571	3.873608	7.134619	4.068641	5.562205	10.520436004	7.243688	2.932011	6.365084977	4.895388	6.151698	2.702847	4.536809506	2.888266	6.375439817	7.305716	2.706974	4.662556	5.760734	6.092895	3.893256	8.494965	3.084382	6.566017	4.922552	4.137466	6.293933
NRAV	1.491399	0.6685721	0.8512415	0.8580149	0.5992139	0.6633896	0.7146961	0.5170397	0.8659179	0.873198122	1.157001	0.7612913	0.7404718	0.8417389	1.015768	0.8239535	0.384859	0.496593	0.566615887	1.04808	1.459209	0.5799599	0.9171884	0.8819324	1.639185	0.7265083	1.125174	0.714316431	0.659997	0.7818323	0.586203331	0.4826595	0.4677334	0.5929733	0.824215763	0.6299106	1.026241233	0.90192	0.4020293	0.9149555	0.7585956	1.194307	0.6035565	1.004733	0.5815985	1.373561	0.9481697	0.6474993	0.8494012
AL031985.3	0.2505418	0.1858994	0.1703531	0.1480047	0.2182096	0.2340665	0.1688437	0.08329789	0.1765258	0.315259124	0.230093	0.1994426	0.1915934	0.2584829	0.2198632	0.2114746	0.09958037	0.2045367	0.119952872	0.258272	0.4019221	0.236538	0.3638875	0.2311592	0.5867513	0.1127883	0.3665159	0.174264375	0.09258668	0.07586072	0.291907102	0.1522045	0.06454598	0.1639377	0.337341333	0.07086359	0.088511619	0.210557	0.234052	0.1121401	0.3001973	0.5202223	0.03718268	0.3231051	0.1421254	0.3095438	0.5035808	0.215405	0.08752236
MKLN1-AS	0.08572232	0.1327515	0.1536629	0.08495715	0.1346736	0.05911753	0.2393308	0.09562871	0.2143492	0.199060301	0.3280626	0.1465871	0.2459393	0.1813453	0.1504514	0.1628401	0.1515781	0.1064408	0.122627327	0.2446164	0.2373016	0.1514192	0.278287	0.08019677	0.4816904	0.06782528	0.4361196	0.042870262	0.2282759	0.09408895	0.154886901	0.2270605	0.1673887	0.1137508	0.125913343	0.1470178	0.139719583	0.2041724	0.1055605	0.2191654	0.07290385	0.234627	0.1073272	0.1808995	0.1131183	0.1240962	0.2212978	0.1619174	0.08421059
EBLN3P	3.126515	4.002816	5.701988	3.718006	3.79396	3.045196	5.749486	4.064884	3.5522	3.286922847	4.365592	4.947385	3.549198	3.21682	5.152268	5.021131	4.431777	5.108419	3.513272757	5.183094	4.518982	3.150447	4.60196	3.167104	4.535099	3.672687	4.074083	4.9791134	3.555821	1.475832	3.710261601	3.478529	3.252044	3.796703	3.950426753	4.224185	5.508564882	4.798216	2.552978	4.81041	3.212321	4.474557	3.421612	4.322441	1.36433	3.793807	5.277698	3.292805	2.340804
AC022364.1	0.4033017	0.3129131	0.4402549	0.2596963	0.3093042	0.08405116	0.4276598	0.1835479	0.1401868	0.311318385	0.2998463	0.3580902	0.2116906	0.2062641	0.2109894	0.2593025	0.2123155	0.53673	0.351770883	0.2782294	0.3280149	0.2945453	0.3337733	0.3032955	0.3551074	0.3442605	0.3710353	0.270217796	0.2216469	0.07661502	0.200393445	0.2049572	0.2028064	0.3339658	0.250626633	0.133594	0.307904764	0.207925	0.1313218	0.1510068	0.2798605	0.4310933	0.2002795	0.1500312	0.315222	0.1955494	0.3767318	0.1547	0.1519043
AC108134.3	0.1755174	0.2288927	0.1716145	0.1366756	0.2227177	0.05187592	0.2561533	0.05594311	0.025079	0.305683663	0.438669	0.2728535	0.2177572	0.01326095	0.448074	0.142893	0.1954105	0.2615264	0.192002995	0.4293042	0.2969252	0.2395706	0.2775928	0.01642038	0.3774601	0.1249857	0.1296232	0.234072922	0.07979957	0.2101617	0.237849512	0.09730652	0.1043092	0.1746796	0.15038858	0.09161498	0.183906918	0.1944397	0.1080681	0.3221749	0.1386092	0.714443	0.1098768	0.1851969	0.0772037	0.1905663	0.3696422	0.1723944	0.1077638
LNCTAM34A	0.08592011	0.2888754	0.1026783	0.3847099	0.1570491	0.349175	0.3448318	0.1129653	0.3713728	0.50948755	0.3875374	0.4407761	0.5496434	0.1785179	0.3204469	0.1538892	0.06189653	0.3716242	0.616358853	0.6260868	0.3633806	0.2845661	0.2163489	0.22105	0.5245255	0.3365098	0.5622708	0.275718891	0.04603955	1.131673	0.23480697	0.2037674	0.2006004	0.2351524	0.260295478	0.2290441	0.412623643	0.314104	0.1697273	0.5576266	0.2153016	0.4974714	0.2588519	0.3324143	0.3949381	0.256539	0.3691943	0.1249641	0.159578
AC002398.2	0	0.1437082	0.1532396	0.02496306	0.02130763	0.2779292	0	0	0.125965	0	0.2754144	0.05481874	0.02734337	0.02664245	0.02813192	0.07655599	0.09237588	0.02919058	0.08901957	0.09583458	0.1626954	0.4246933	0.05870623	0.2309302	0.1712407	0.05580171	0.4340413	0	0	0.5981646	0	0.06516588	0.1496905	0.0935859	0	0.1577681	0	0.07812941	0.1085593	0.0231171	0.04284285	0.0494959	0.08278217	0	0.0620437	0.1276217	0.1437377	0.2397849	0
AL139260.1	0.2384591	0.4081549	0.45336	0.3207344	0.3314034	0.2349299	0.4539281	0.2090128	0.3577611	0.276869219	0.4283596	0.3892355	0.4067887	0.6305744	0.2282836	0.2459047	0.3591869	0.2566139	0.381251849	0.3726355	0.4400777	0.4020662	0.5756339	0.3569414	0.4466494	0.3207455	0.5674557	0.198758129	0.3872008	0.285527	0.344686833	0.2497135	0.3036753	0.2531422	0.612956734	0.2844999	0.499714289	0.3962506	0.4159958	0.3282817	0.434574	0.3849117	0.3731983	0.3075229	1.111828	0.5753437	0.4535984	0.1801663	0.2049721
HCG11	0.1554728	0.2060583	0.2261875	0.1789684	0.233635	0.02930244	0.2547799	0.06517461	0.1806168	0.111000421	0.3949072	0.4045728	0.06918834	0.1460653	0.3677822	0.2219635	0.0973931	0.2954497	0.218993831	0.5456141	0.08576594	0.1492532	0.2661474	0.208691	0.2837077	0.09413195	0.1952493	0.297489483	0.1931798	0.1038722	0.127633239	0.1190891	0.04418977	0.1578701	0.28214847	0.1164359	0.181791694	0.3130169	0.2975844	0.1852322	0.1671282	0.7305784	0.1105526	0.2005017	0.05887214	0.1883745	0.3333979	0.1292132	0.1871785
LINC01943	0.02868858	0.06430334	0.0599972	0.04467965	0.06673982	0	0.01001206	0.01257298	0.02254559	0.052343701	0.2095016	0.02452907	0.110115	0.0357641	0.05035137	0.1113306	0.04133429	0.05224619	0	0.1179253	0.07279929	0.0760129	0.03940283	0.1033315	0.08756908	0.0249689	0.3107442	0	0.0204967	0.1731875	0.014254845	0.009719657	0.02679205	0.02093786	0.077255306	0.03529728	0.036739823	0.0262197	0.0971514	0	0.105437	0.5647566	0.02469434	0.1664888	0.04164289	0.0951755	0.07503594	0.04768605	0.01937557
AP002954.1	0.5476143	0.2678045	0.2974651	0.4264278	0.5294318	0	0.5559641	0.1309069	0.07824646	0.772069595	0.04277023	0.3405211	0.127388	0.9929798	0.3058105	0.3269391	0.7172715	0.0906625	0.36864575	0.6697146	0.1263282	0.8793649	0.04558366	0.2049263	0.5318534	0.1299852	0.8088488	0.273865318	0.2134068	0.5464203	0.395781587	0.1011988	0	0.3996668	0.737333725	0	0.446280787	0.1819956	0.8991267	0.1794975	0.03326621	2.229062	0.1714078	0.770419	0.1445253	0.198189	1.190486	0.04137466	0.1344893
TMPO-AS1	0.1134468	0.3729479	0.2033609	0.4024429	0.1172967	0.2663798	0.3475293	0.09391343	0.1832627	0.298984353	0.2436642	0.2586622	0.1505229	0.1361884	0.110617	0.1730891	0.1816148	0.3271223	0.338364527	0.2213873	0.08529755	0.2115243	0.1731283	0.08431769	0.2116188	0.4223775	0.2730698	0.323602153	0.2296492	0.1106839	0.125265992	0.3074851	0.24721	0.3311887	0.33944467	0.1344107	0.363212054	0.2496092	0.2276609	0.1908865	0.3537693	0.2335463	0.1085021	0.1869438	0.1829707	0.1505457	0.3438229	0.1623804	0.1660083
SNHG6	7.872679	10.49635	10.33077	12.43268	6.168788	15.16965	9.320173	10.61847	10.34711	21.128207639	15.40774	9.632625	12.0552	4.991774	6.908676	11.30475	9.973928	9.748764	10.663787833	13.657	17.29372	15.46469	12.44412	8.485873	13.53015	11.03102	14.90151	7.871523213	10.77659	22.32896	7.907895436	13.32478	8.889236	19.54047	9.846256842	12.17737	14.49300563	13.61501	15.37938	12.34531	8.55998	19.63443	8.660595	8.358562	6.370549	8.375749	12.17217	10.92845	12.23831
ZNF426-DT	0.09783966	0.1315803	0.1023074	0.1523757	0.03251568	0.1060308	0.06829038	0	0.07688959	0.245455652	0.1891285	0.1882216	0.1460421	0.08131337	0.1502537	0.2190475	0.105725	0.08909032	0.045281631	0.1096835	0.2068959	0.1080145	0.06718979	0.1258579	0.05599613	0.1064426	0.2428624	0.044852701	0.1048531	0.1342362	0.04861479	0.1491658	0.06852881	0.07140658	0.065867963	0.040126	0.187946492	0.0298066	0.1104419	0.08819239	0.03268934	0.1888283	0.04210885	0.06308826	0.0473397	0.0324587	0.1096727	0.02032859	0.1321571
AC145098.1	0.04875075	0.1311255	0.05825929	0	0.3564363	0	0.1020815	0	0.1149358	0.044474055	0.1675332	0.2500947	0.1663284	0.04051617	0.08556253	0.2037377	0.245839	0.1331736	0.045125128	0.182174	0.08247232	0	0.4910222	0.05016918	0.2604121	0.04242987	0.1760168	0	0.1044907	0	0.096893534	0.0330334	0	0	0.196920926	0.03998731	0.062432302	0.207925	0.1650902	0.07031006	0.03257636	0.4139864	0.08392663	0.3143511	0.04717608	0.06469302	0.2914497	0.08103332	0.1646254
ITGB2-AS1	0.121497	0.1633959	0.07778261	0.2027353	0.1384384	0.02821471	0.1332615	0.03042681	0.1364018	0.657114196	0.3877039	0.1484018	0.2664801	0.01442495	0.1446982	0.1347109	0.1312889	0.2133618	0.064263513	0.9599181	0.4477794	0.2912581	0.4688311	0.05358513	0.3178779	0.105744	0.3446694	0.286446498	0.03100147	0.304812	0.094866639	0.1058478	0.1134651	0.1013399	0.175274163	0.06406499	0.06668323	0.1692056	0.117554	0.2565827	0.07538795	1.828993	0.06723081	0.3581384	0.01679608	0.06909788	0.6290735	0.05048794	0.117223
ZFAS1	4.57492	5.175803	5.512321	7.433494	3.692878	4.405915	3.864778	4.985608	4.218001	12.426086659	10.6406	7.048962	7.5791	2.179383	3.766391	6.183526	6.217766	5.308182	6.923920755	13.02803	12.07993	8.997514	6.866509	5.280759	11.9706	4.605693	9.195561	3.857272333	4.454697	10.23959	3.655862577	5.394561	4.008207	8.509099	8.014204667	7.806814	7.042686583	6.408318	8.156228	5.822664	5.263195	9.940003	4.352062	4.659123	4.472789	5.194766	6.851731	4.515611	6.670125
AC073896.4	2.152533	3.953938	3.137039	4.333538	1.60521	6.998229	3.70111	2.438939	2.805611	6.034787156	4.736033	2.783105	3.537676	1.308984	2.718256	3.134426	1.021178	3.107384	2.138236828	2.707386	7.28294	3.894954	3.316975	2.161134	4.24672	3.015785	3.79113	3.465789387	2.963248	8.355621	2.765192386	3.166124	3.726289	3.333562	2.474134708	1.937847	1.142991382	3.070893	3.081684	3.0666	1.754112	5.268918	1.988416	1.286421	1.981396	1.532727	2.667886	5.061466	1.560142
AC003070.1	0.04629721	0.04150872	0.0276636	0.1081551	0.061545	0	0.1615733	0.1217405	0.1091512	0.211178773	0.1193261	0.0791693	0.1579573	0.03847706	0.2437689	0.1658434	0.1334094	0.1264712	0	0.3806122	0.2349649	0.1226685	0.1695672	0.04764425	0.5652709	0.1208833	0.1671581	0.084896251	0	0	0.092017054	0	0.04323663	0.1013677	0	0.07594965	0.059290195	0.1974605	0.104521	0.2670859	0.1237474	1.107972	0.07970275	0.2388243	0.08960359	0	0.4151723	0.1539101	0.03126802
AC090559.1	0.5322724	0.5965247	0.3407619	0.1924376	0.7960207	0.02060122	0.7828391	0.3665706	0.3884202	0.641657121	0.9799109	0.7801697	0.2756448	0.6161515	1.234468	0.794449	1.013396	0.5539129	0.105575771	0.9945097	0.08039754	0.6883618	0.7658711	0.3130052	0.4642027	0.1158149	0.8064667	0.732029939	0.4753559	0.08346042	0.226694305	0.1674523	0.07101218	0.2081088	0.38393388	0.1403328	0.90075284	0.4980487	0.5149984	0.4523723	0.5462174	2.744287	0.2127197	0.514824	0.2943313	0.1009048	1.321147	0.09479369	0.3851613
NORAD	21.70074	20.53991	28.68959	18.63575	25.18387	15.75709	24.53739	17.70802	22.60687	21.188892563	30.35573	32.67686	15.23096	21.53622	39.28331	27.06632	26.07901	29.42732	22.368438824	28.58075	22.38486	18.501	18.22642	23.78397	17.50638	22.26027	27.45736	23.907859222	25.21557	19.91277	22.301864335	24.01947	20.32168	22.92101	26.769762846	28.64353	23.690269811	29.34177	16.2963	25.37356	22.31279	24.66414	17.69017	26.4833	14.16604	25.81549	27.06759	20.52207	19.71729
AC026979.2	0.6825105	0.9884844	1.443038	0.9402959	0.4885421	2.275847	1.392497	1.748673	1.567842	1.724224902	0.9021016	1.526219	3.268992	0.5672264	0.3225049	0.9403279	0.7942492	1.577595	0.923329539	1.294837	3.241797	1.808371	0.6249373	1.566822	0.4406974	2.193298	1.469063	0.866447347	1.350341	3.111748	0.573907854	1.245105	1.029633	2.912077	0.706895631	1.808657	1.075756594	1.023631	1.007474	1.665808	0.5963979	2.188627	1.039399	1.083302	0.5588552	0.5573553	0.5885042	1.134466	1.27648
MAPKAPK5-AS1	0.7760949	1.333663	1.363598	1.841816	0.8658898	1.071362	1.115646	0.979896	1.321477	2.191463916	2.659132	1.382438	1.481557	0.8753616	1.102673	1.136305	0.831988	1.228299	1.231502179	1.650322	1.813094	1.207687	1.844247	0.836708	1.297284	1.584135	1.676271	1.406200742	1.155177	2.180312	0.872253361	1.489994	1.095813	1.57114	1.094731295	0.735103	1.289704146	1.666306	1.44967	1.539054	1.179207	2.553469	0.6918999	1.310665	1.135481	1.078933	1.608732	1.167163	1.354069
AP002360.1	1.09437	0.7295956	1.03955	1.354759	0.6900958	1.307631	1.371016	0.9346357	0.6836188	2.483115076	1.229502	1.36756	1.74722	0.5363825	1.083489	1.122449	0.505372	1.200917	0.467529839	1.216362	1.519066	1.41264	0.5909553	1.328352	0.3854375	1.782842	1.494392	1.132025077	1.96472	2.587162	0.725030925	1.40703	1.362699	1.720293	0.717864701	0.966696	1.760855891	1.470366	1.10863	1.517634	1.087549	1.668025	0.8453883	0.9408853	1.493492	1.340536	0.8178179	1.189384	1.667738
AC084018.1	0.2959137	0.4311247	0.06630559	0.1440177	0.1229286	0	0.2323604	0.2593726	0.2325507	0.404931606	0.6991288	0.474393	0.2208503	0.1537064	0.2272194	0.1325008	0.02664689	0.7073102	0.342382963	0.2764459	0.219013	0.228681	0.2370829	0	0.3951708	0.1609665	0	0.339139744	0.2378442	0	0.294068487	0.2005104	0.2418077	0.1079837	0.04980401	0	0.094739927	0.3155226	0	0.3467564	0.09886811	1.28499	0.09551789	0.2862133	0	0.04908527	0.2764186	0.2459333	0.09992646
SLC12A9-AS1	0.05733828	0.05140782	0.1370435	0	0.0381112	0.1864159	0.1600845	0.1005157	0.1351819	0.418465905	0.2955666	0.04902489	0.09781369	0.04765316	0.1509518	0.06846471	0	0.1566324	0	0.04285286	0.1454999	0.05064093	0	0	0.2625293	0	0.0517556	0.420570046	0.08193126	0.5664113	0.1139615	0.03885229	0	0.1673894	0.077202965	0.04703115	0.073429862	0.1048077	0.1294474	0.1653906	0.1149442	0.1770585	0	0.07394491	0.05548623	0	0.1285459	0.09530748	0.03872489
LMNTD2-AS1	0.09625148	0.1647474	0.1516235	0.1635297	0.1570314	0.1043096	0.1893307	0.2377582	0.165036	0.375178567	0.1202802	0.2019996	0.231367	0.05090493	0.1151803	0.1306011	0.1764998	0.2151266	0.21058393	0.3596769	0.5328981	0.370948	0.3765648	0.04502362	0.2937983	0.2132373	0.1579638	0.417178352	0.08127053	0.1056458	0.243476059	0.1185814	0.1144036	0.1660395	0.082471157	0.1578986	0.123263776	0.1919308	0.03950877	0.4732408	0.1695641	0.4390765	0.03012751	0.2933943	0.10161	0.1509504	0.3138689	0.1672611	0.02954815
AP003068.1	0.1555723	0.2440927	0.2091551	0.1514303	0.4394698	0.5900886	0.3800536	0.5454453	0.3362153	0.390292534	0.4343851	0.4323022	0.1990437	0.1939414	0.3071758	0.2322011	0.3082026	0.2833203	0.180002808	0.2616073	0.986939	0.6526536	0.3205101	0.240148	0.6232657	0.3046527	0.4563817	0.21395728	0.3890229	0.9391599	0.347854911	0.3162462	0.3995414	0.2554689	0.104734904	0.2233115	0.249040618	0.2369734	0.4829294	0.2804648	0.1299461	0.4203512	0.1339123	0.2507874	0.6398256	0.1032234	0.145323	0.6141551	0.2889418
SREBF2-AS1	0.276064	0.1459679	0.08036235	0.2149713	0.07527886	0.09972534	0.172925	0.06824909	0.1835742	0.284134009	0.322315	0.2905082	0.09660288	0.1117753	0.2546838	0.1774952	0.1733786	0.3093869	0.058969137	0.3650307	0.08382432	0.1250352	0.1944435	0.1311213	0.2214679	0.2833958	0.1789023	0.220662086	0.192178	0.2020055	0.112550803	0.2829887	0.1850973	0.2324775	0.276396428	0.05225508	0.163172013	0.1768302	0.1757869	0.2858507	0.1608219	0.4207731	0.09139551	0.1917026	0.06849923	0.2160474	0.2063013	0.2588512	0.200789
LINC00265	0.1154681	0.1157047	0.08928728	0.05289123	0.1399531	0.007360885	0.2133389	0.05358146	0.03736488	0.198284326	0.2509233	0.09291909	0.1564234	0.0338697	0.1311318	0.04055133	0.06361036	0.1298817	0.037722579	0.2385866	0.1608674	0.07798541	0.1243856	0.07688849	0.2695244	0.06502735	0.2207131	0.112095756	0.06308576	0.007455173	0.094498413	0.05062646	0.04440256	0.04957198	0.054872348	0.04457013	0.060889032	0.1117389	0.06133689	0.09306208	0.1043908	0.4089966	0.03507944	0.2978211	0.03286424	0.0901341	0.1116678	0.07903025	0.04587314
AC020978.4	4.684097	3.843723	3.012322	2.318333	1.002618	2.75322	5.652214	1.913664	2.058924	5.975210279	3.342176	9.87663	2.945697	3.200093	7.00184	2.038142	3.145633	11.02451	2.829252388	4.183098	2.28323	4.277211	3.307595	3.022952	2.483931	5.907862	1.827371	3.930712353	6.636432	1.089252	4.49709613	7.262389	5.70902	7.967092	9.353436092	2.767602	6.252835205	4.522857	6.049179	6.240315	4.907234	4.504777	2.220985	10.64807	6.722371	9.797898	2.907115	3.76098	8.552243
AL161668.4	3.603609	6.589737	6.566304	10.00206	1.92092	4.253301	11.2813	1.594945	4.458267	10.67617315	7.172849	13.60577	2.708516	8.154477	7.357944	3.493432	1.722117	9.714112	3.368632648	6.879727	2.806701	5.546079	4.018357	4.626393	2.668236	7.887519	5.410512	8.047391517	11.52205	3.211256	4.219362094	10.41995	7.563785	15.75415	5.188351676	1.609607	13.205116281	6.282632	10.31039	8.104628	6.627998	5.646539	3.531853	4.187177	4.764705	4.545312	3.359535	8.213881	11.22917
HOTAIRM1	0.5091455	0.278963	0.2788735	0.3744459	0.2350106	0.1839237	0.3060172	0.6322207	0.500155	0.593502697	0.6925861	0.7134498	0.7358584	0.1998184	0.4716234	0.3039723	0.4788602	0.2446857	0.432006739	0.6341994	1.686768	0.3497474	0.4791465	0.2765341	0.4316992	0.5662232	1.263826	0.285276373	0.1414629	0.714072	0.267040133	0.1533315	0.1320798	0.2993373	0.361811487	0.4060209	0.253568629	0.3446886	0.7184073	0.3671539	0.1984632	1.091821	0.2799985	0.7295634	0.1505472	0.2439827	0.4438958	0.3408708	0.3343128
PTOV1-AS1	0.4429904	0.4287654	0.4812664	0.5174356	0.2375625	0.3600581	0.4427176	0.4941841	0.4470362	0.675078696	0.5925045	0.5681429	0.4336686	0.3514293	0.4505927	0.3967141	0.5004518	0.6050638	0.279576096	0.635819	0.7025747	0.4668291	0.5116368	0.5335861	0.6876168	0.438129	0.7361043	0.230773178	0.4495693	0.4420245	0.395204818	0.477542	0.3713947	0.5804864	0.508349285	0.4831015	0.341676854	0.4539425	0.4148139	0.4573918	0.5113008	0.7850099	0.3509822	0.4739125	0.2825402	0.3406889	0.8351354	0.4476594	0.2345882
AL133371.2	0.2158962	0.5806986	0.08600181	0	0.6218348	0	0.1506918	0.2523148	0.2262228	0.262608706	0.865588	0.4307187	0.2455323	0.4186671	0.1263066	0.08593019	0.2073744	0.06552987	0.266453136	0.2151388	0.06087243	0.3177977	0.3294738	0.296237	0.329501	0	0.5196685	0.131964581	0	0.710904	0.071516656	0.1950543	0.1344159	0.1050454	0.290692795	0.3541733	0.09216197	0.1315444	0.2437046	0.4151642	0.3847113	0.7777927	0.1238917	0.3712336	0	0.2864977	0.6453529	0	0.04860369
AC004585.1	0.07064383	0.1425087	0.01055281	0.08251562	0.05869379	0	0.02465408	0	0.05551711	0.209451267	0.1062115	0.06040129	0.03012792	0.01467781	0	0.03163207	0.03816866	0.128653	0	0.5543686	0.05975457	0.2963636	0.1617117	0.01817481	0.148248	0	0.2869455	0	0.01261796	0.1550775	0.017550832	0.08376916	0	0.03866863	0.142677265	0.02897244	0.090469513	0.1076073	0	0.07641377	0.08261016	1.363409	0	0.3188643	0	0.09374549	0.6335016	0.01467799	0.01192778
CR936218.1	0	0.1871989	0.1663456	0	0.09251995	0	0	0.244015	0.05469531	0.063492565	0	0.05950719	0.1187278	0	0.1832276	0.04155177	0.3008293	0.1901228	0.193266173	0.2600774	0.1177401	0.1229375	0.06372716	0	0	0.06057422	0	0.127623641	0.04972473	0	0.138328269	0.04715952	0.2599887	0	0	0.1712615	0.089130326	0.04240577	0	0.2007537	0.04650704	0.4298328	0	0.179511	0	0.09235781	0.05201035	0.1156857	0
GAS5	4.533404	5.229539	4.432279	5.662785	2.986119	3.953085	4.148486	7.410905	4.689185	10.22763633	16.64546	6.526616	6.550662	1.908043	3.978292	6.804649	5.192613	6.117721	5.339703232	10.22099	13.42114	8.54299	5.420828	3.627904	9.80472	3.986187	9.07291	3.023882415	3.784283	10.75121	3.520723015	5.24737	2.829731	7.225393	4.691754494	5.286166	5.223611527	6.085315	9.800537	5.878529	4.096206	10.27432	3.415705	5.778761	2.802475	4.809626	5.216676	4.571609	6.642977
SNHG25	0.1522146	0.2729422	1.273322	0.651913	0.2529322	0.164958	0.3187294	0.9339279	0.4784856	2.152352288	1.046178	0.7157987	2.07731	0.06325186	0.5343041	0.4089412	0.5482741	0.6930137	1.268048557	0.2844012	1.480645	0.3360882	0.1393745	0.1566433	0.8711628	0.5299155	0.7556691	0.418678994	0.3262515	1.085961	0.680694501	0.6188415	0.4975323	0.7776382	0.204948877	1.49823	0.584797537	0.5564613	0.7731924	1.042764	0.5594228	0.4112788	0.2620443	0.7851992	0.515543	0.3029868	0.5687462	0.5692736	0.3598071
TGFB2-AS1	0.07597065	0	0.09078827	0	0.1009913	0	0	0.03329469	0.02985166	0	0	0.09743367	0.09719906	0	0.2333384	0.2494598	0.05472898	0.06917695	0	0.05677811	0	0.1677424	0.03478107	0.03909053	0.08695987	0	0.44573	0.069654554	0	0	0.075496937	0	0.03547422	0	0.051145231	0.03115708	0	0.2777311	0	0.02739189	0.1015306	0.1759459	0.03269673	0.1959474	0	0.1008143	0.02838626	0.06313907	0.02565437
GCC2-AS1	0.07944115	0	0.03164522	0.0618609	0.1232055	0.02869732	0.1663456	0.06963131	0.1040511	0.265731087	0.1592509	0.1358462	0.02258652	0.1540527	0.1161894	0.07904717	0.05722911	0.1928989	0.122555103	0.2770687	0.06719584	0.09354946	0.1697264	0.02725084	0.08082878	0.1152351	0.1434129	0.048557681	0.1702714	0.02906491	0.10526106	0.08971523	0.1236492	0.01932625	0.249581048	0.02172027	0.237383397	0.2420154	0	0.01909547	0.01769479	0.1839835	0.09117436	0	0.1281253	0.2108393	0.1978867	0.1540546	0.05365263
AGAP2-AS1	0.6770504	0.6829015	0.5478316	0.4283661	0.6468995	0.3210082	0.4430339	0.5069005	0.6207553	1.183840045	1.829853	1.037171	0.6376475	0.5978566	0.4827438	0.7579043	0.3658085	0.5908173	0.509191943	1.254475	0.9425486	0.5855105	0.4778687	0.6532027	0.9256782	0.6260951	1.502362	0.387975867	0.443412	1.145661	0.742915021	0.4683255	0.2371097	0.6691392	0.835644889	0.5553438	0.559976131	0.7820754	1.401139	0.5594337	0.772885	1.284913	0.2306863	0.691237	0.5732838	0.7487139	0.6851496	0.5509725	0.6573163
AC008736.1	0.2607479	0.2337789	0.2225751	0.2900637	0.4456595	0.2825776	0.1299982	0.4244486	0.2341884	0.47574711	1.088081	0.5095827	0.6036724	0.2476622	0.1634425	0.5337354	0.2415109	0.2035118	0.65510881	0.3619105	0.4411107	0.4276841	0.2387525	0.153334	0.3411032	0.22694	0.7397042	0.136611221	0.1064529	0.5723945	0.18508712	0.3028837	0.4174466	0.3262325	0.250773714	0.3971979	0.66784977	0.4766169	0.4204763	0.1880299	0.6969505	0.6613976	0.4809528	0.3843052	0.2883721	0.2965856	0.5010574	0.2476652	0.276733
AC105118.1	0	0	0	0	0	0	0	0	0	0	0	0	0	0	0	0	0	0	0.036000562	0	0	0	0	0	0	0	0	0	0	0	0	0	0	0	0	0	0	0	0	0	0	0	0	0	0	0.05161171	0	0	0
AC245041.2	0.1457977	0.2383681	0.2562275	0.1202112	0.1026083	0.1208265	0.04788908	0.105242	0.3032962	0.109535613	0.1031548	0.1613231	0.3364997	0.1496815	0.2408375	0.199691	0.1173889	0.03123759	0.190524253	0.1987004	0.7036724	0.4317514	0.1099403	0.08825871	0.1374368	0.2090019	0.9444401	0.078633131	0.1409304	0.141201	0.068182884	0.02905653	0.04805628	0.1314451	0.069285514	0.2602822	0.109832263	0.4180414	0.1064911	0.4329185	0.1891198	0.3773887	0.2952911	0.210145	0.2157823	0.5918087	0.3909525	0.07840556	0.06371476
AC245041.1	0.6915996	0	0.2448865	0.1595702	0.1702546	0.02775927	0.2324229	0.02245174	0.1811699	0.443986753	0.06601942	0.7008304	0.02184822	0.04257631	0.4495658	0.1835119	0	0.09329676	0.450486446	0.3254431	0.6283272	0.3393433	0.3283569	0.1054403	0.3518401	0.1783493	0.6242628	0.046970444	0.146405	0.08434454	0.050910162	0.1041392	0.4545081	0.2991123	0	0.9244525	0	0.6242786	0.08674232	0.3324832	0.6161901	0.01977439	0.1322911	0.396402	0.02478743	0.81579	0.4594037	0.1490189	0.05189885
OIP5-AS1	5.232275	5.189553	6.28971	6.068665	6.714701	3.238633	8.677959	3.728637	4.874197	5.4845392	4.995794	6.359329	4.753384	5.450171	6.386321	4.872085	4.274453	5.893903	4.543348705	5.653544	4.140497	2.584821	4.359817	4.444713	4.013137	6.750892	5.66771	6.141241932	4.907167	2.429852	5.206286137	4.694741	4.36095	4.163513	5.1387458	4.473852	6.653638998	5.878571	2.764652	5.696952	6.125821	5.48794	3.505031	5.285751	2.074422	4.927227	7.46828	4.065477	4.706408
AL591686.1	0	0	0	0	0	0	0	0	0	0	0	0	0	0	0	0	0	0	0	0	0	0	0	0	0	0	0	0	0	0.03031705	0	0	0	0	0	0	0	0	0	0	0	0	0	0	0.02672901	0	0	0	0
AC005288.1	4.083952	2.977768	3.439873	2.490501	3.59752	0.7998543	3.623261	2.781771	2.28143	2.423939426	4.311836	3.975634	2.119429	3.414571	3.475928	3.378256	2.250856	3.427517	2.732693789	4.504782	2.850953	2.064207	3.649343	2.810291	4.186579	3.340316	4.53018	2.977489215	2.777184	0.4860599	2.29817942	2.200485	3.009822	2.747181	3.113793057	2.865509	2.29997698	2.938029	2.610473	2.643413	3.057784	4.482256	2.94358	3.521755	1.642715	2.77503	4.173407	2.146912	1.96065
[truncated: 375 more columns]
