# Supplementary material for: Ferroptosis-related long non-coding RNA signature predicts the prognosis of hepatocellular carcinoma: A Review
Source: Medicine (Baltimore). 2022 Nov 25;101(47):e31747. doi: 10.1097/MD.0000000000031747 (PMC9704963; doi:10.1097/MD.0000000000031747)
Supplement: Supplementary file 4 [file medi-101-e31747-s004.xls]

gene	lowMean	highMean	logFC	pValue	fdr
CYBB	6.85465823529412	17.9331458083832	1.38747194409907	5.65580339989834e-07	1.29183691293133e-06
ALOX5	3.79422764705882	8.46029421157685	1.15690159422485	4.37409553960383e-06	8.88073942889262e-06
VLDLR	0.850819411764706	3.0785376247505	1.85532034633062	3.48086284741494e-08	1.01399048163827e-07
FANCD2	1.43190588235294	3.55168273453094	1.31056604516338	1.27469325350073e-19	6.40533359884117e-18
ABCC1	2.81623705882353	9.44921986027944	1.74642644449434	9.66680185512994e-13	7.19639693659673e-12
PRKAA2	2.74088470588235	6.53713213572854	1.25401621571045	2.21463071089126e-10	8.90281545778286e-10
MT3	0.633050588235294	2.62145628742515	2.0499757914463	0.00493087516114349	0.00639423166057962
SLC1A5	9.43696588235294	39.0227145708583	2.04791914843681	7.26997930159459e-12	4.17504525605861e-11
HELLS	1.47800470588235	3.39236007984032	1.19863844899991	5.56107461382454e-16	1.11777599737873e-14
MAFG	6.56020294117647	15.6603705588822	1.25530599967417	1.32961880388678e-27	2.67253379581243e-25
CD44	9.71120470588235	24.7368417165669	1.34893913278958	4.00767057490252e-07	9.58978316137389e-07
CDKN2A	6.31076176470588	14.6129167664671	1.21135810473596	1.53142388281516e-11	8.10042632752229e-11
SLC38A1	6.28134823529412	19.2591718562874	1.61639950960726	3.1241902607768e-13	2.41523939390822e-12
SRC	9.30492470588235	22.2336143712575	1.2566761154335	2.33100572621475e-17	6.69331644241664e-16
SLC7A11	1.04119058823529	4.17988642714571	2.00522956719198	3.79638305846315e-22	2.54357664917031e-20
SLC2A1	1.91633	9.42269820359281	2.29779421630371	3.509026611796e-14	3.91841304983887e-13
CA9	11.0272882352941	52.7272432135729	2.25747051333499	1.67759897765261e-13	1.3487895780327e-12
ZFP69B	0.709649411764706	1.46357804391218	1.04432130732376	3.19837090625546e-17	7.93519563002239e-16
PROM2	1.05249647058824	2.47436846307385	1.23324495546007	0.00110743215733334	0.00160139470233094
HAMP	71.2076088235294	21.3008925149701	-1.74111752612701	0.000499174216239309	0.00075439110875264
STMN1	24.5795617647059	49.2284672654691	1.00203362801921	1.3597832955622e-13	1.13881851003334e-12
MUC1	1.09443	10.2985547904192	3.23419030887364	9.42154304817517e-05	0.000155033633137003
G6PD	12.4109488235294	64.7671244510978	2.38364827785057	5.25725499227169e-23	5.28354126723305e-21
DUOX1	0.92955	2.08641576846307	1.16642230400721	2.05999151209092e-07	5.30843966577276e-07
TXNRD1	43.5960352941176	118.838293013972	1.44673094298537	9.33666861716384e-19	3.74468001163316e-17
NQO1	91.6571211764706	236.98711996008	1.37048977357877	0.00348350387733307	0.00463698198241025
HMOX1	53.1747341176471	111.070504291417	1.0626629281545	1.60847347593071e-07	4.25398906134306e-07
SQSTM1	115.882171764706	285.754816067864	1.30211918587293	1.11310289086052e-14	1.42934797081373e-13
RRM2	6.03862941176471	14.6265285429142	1.27629435797731	1.11781492884572e-18	3.74468001163316e-17
HILPDA	4.41495	11.7064825349301	1.40683864779034	1.05019490307309e-15	1.91899250470628e-14
NCF2	6.94081411764706	15.8070127744511	1.18738795377427	3.00180805893716e-11	1.40317074382877e-10
